# Supplementary material for: Coronavirus Disease 2019 Related Clinical Studies: A Cross-Sectional Analysis
Source: Front Pharmacol. 2020 Sep 2;11:540187. doi: 10.3389/fphar.2020.540187 (PMC7492524; doi:10.3389/fphar.2020.540187)
Supplement: Supplementary file 1 [file DataSheet_1.xlsx]

## Sheet: Total
Rank	NCT Number	Title	Status	Study Results	Conditions	Interventions	Outcome Measures	Sponsor/Collaborators	Gender	Age	Phases	Enrollment	Funded Bys	Study Type	Study Designs	First Submitted Date	Start Date	Primary Completion Date	Completion Date	Length of study time	First Posted	Last Update Posted	Locations	Data Monitoring Committee	IPD Sharing Statement	URL
1	NCT04372602	Duvelisib to Combat COVID-19	Not yet recruiting	No Results Available	COVID-19	Drug: Duvelisib|Procedure: Peripheral blood draw	Overall survival|Length of hospital stay|Length of ICU stay|Duration of ventilator use|Duration of vasopressors use|Duration on renal replacement therapy|Viral kinetics as measured by virologic failure|Number of adverse events as measured by CTCAE v. 5.0	Washington University School of Medicine|Verastem, Inc.	All	18 Years and older (Adult, Older Adult)	Phase 2	25	Other|Industry	Interventional	Allocation: N/A|Intervention Model: Single Group Assignment|Masking: None (Open Label)|Primary Purpose: Treatment	2020-04-30	2020-06-30	2021-07-31	2021-12-31	18	2020-05-04	2020-05-04	Not Provided	Yes	No	https://ClinicalTrials.gov/show/NCT04372602
2	NCT04364698	Observational Cohort of COVID-19 Patients at Raymond-Poincare	Recruiting	No Results Available	COVID-19		clinical, biological and radiological characteristics|patients' journey description|Treatments effects	Assistance Publique - Hôpitaux de Paris	All	18 Years and older (Adult, Older Adult)		500	Other	Observational	Observational Model: Cohort|Time Perspective: Prospective	2020-04-24	2020-05-07	2020-06-01	2020-06-01	0	2020-04-28	2020-05-14	France	No	No	https://ClinicalTrials.gov/show/NCT04364698
3	NCT04333550	Application of Desferal to Treat COVID-19	Recruiting	No Results Available	COVID-19	Drug: Deferoxamine	Mortality rate|change in patients clinical manifestation|change in patients PaO2|Length of hospitalization|C-reactive protein|lymphocyte count|length of intensive care unit stay	Kermanshah University of Medical Sciences	All	3 Years to 99 Years (Child, Adult, Older Adult)	Phase 1|Phase 2	50	Other	Interventional	Allocation: Randomized|Intervention Model: Parallel Assignment|Masking: Double (Participant, Investigator)|Primary Purpose: Treatment	2020-04-01	2020-04-01	2020-09-01	2021-03-01	11	2020-04-03	2020-05-04	Not Provided	Yes	Undecided	https://ClinicalTrials.gov/show/NCT04333550
4	NCT04336904	Clinical Study To Evaluate The Performance And Safety Of Favipiravir in COVID-19	Active, not recruiting	No Results Available	COVID-19	Drug: Favipiravir|Other: Placebo	Time from randomization to clinical recovery|Time from randomization to negativity in RT-PCR nucleic acid test|Incidence of deterioration/aggravation of pneumonia|Time from randomization to resolution of pyrexia|Time from randomization to relief of cough|Time from randomization to relief of dyspnoea|Rate of auxiliary oxygen therapy|ICU admission rate|Mortality	Giuliano Rizzardini|ASST Fatebenefratelli Sacco	All	18 Years to 75 Years (Adult, Older Adult)	Phase 3	100	Other	Interventional	Allocation: Randomized|Intervention Model: Parallel Assignment|Masking: Double (Participant, Care Provider)|Primary Purpose: Treatment	2020-04-03	2020-03-25	2020-07-01	2020-07-01	3	2020-04-07	2020-04-08	Not Provided	No	Undecided	https://ClinicalTrials.gov/show/NCT04336904
5	NCT04354831	A Study Evaluating the Efficacy and Safety of High-Titer Anti-SARS-CoV-2 Plasma in Hospitalized Patients With COVID-19 Infection	Recruiting	No Results Available	COVID-19	Biological: anti-SARS-CoV-2 convalescent plasma	Overall Mortality within 60 days|Length of ICU stay during current admission for COVID	Medical College of Wisconsin|Froedtert Hospital	All	18 Years and older (Adult, Older Adult)	Phase 2	131	Other	Interventional	Allocation: Non-Randomized|Intervention Model: Parallel Assignment|Masking: None (Open Label)|Primary Purpose: Treatment	2020-04-14	2020-05-11	2022-05-01	2023-05-01	35	2020-04-21	2020-05-13	Not Provided	No	Not Provided	https://ClinicalTrials.gov/show/NCT04354831
6	NCT04351802	CORonavirus (COVID-19) Diagnostic Lung UltraSound Study	Not yet recruiting	No Results Available	COVID-19	Diagnostic Test: Lung ultrasound	Diagnosis of COVID-19 on lung ultrasound|Difference in diagnosis of COVID-19 on lung ultrasound vs. chest x-ray|Diagnosis of alternative condition to COVID-19 on lung ultrasound vs. chest x-ray|Ability of surveillance lung ultrasound to predict clinical trajectory / outcome in patients with COVID-19|Consistency of lung ultrasound interpretation in patients presenting with suspected COVID-19	University Hospital Plymouth NHS Trust	All	18 Years and older (Adult, Older Adult)		180	Other	Observational	Observational Model: Cohort|Time Perspective: Prospective	2020-04-16	2020-04-20	2021-01-20	2021-01-20	9	2020-04-17	2020-04-17	Not Provided	No	No	https://ClinicalTrials.gov/show/NCT04351802
7	NCT04345445	Study to Evaluate the Efficacy and Safety of Tocilizumab Versus Corticosteroids in Hospitalised COVID-19 Patients With High Risk of Progression	Not yet recruiting	No Results Available	COVID-19	Drug: Tocilizumab|Drug: Methylprednisolone	The proportion of patients requiring mechanical ventilation|Mean days of ventilation|The proportion of patients requiring ICU admission|Overall 28-day survival|Change in symptom severity assessed by the World Health Organization (WHO) Coronavirus Disease 2019 (COVID19) ordinal scale measured daily up to 7 days from baseline|Duration of hospital and ICU stay	University of Malaya	All	18 Years and older (Adult, Older Adult)	Phase 3	310	Other	Interventional	Allocation: Randomized|Intervention Model: Crossover Assignment|Masking: None (Open Label)|Primary Purpose: Treatment	2020-04-08	2020-04-15	2020-10-31	2020-10-31	6	2020-04-14	2020-04-14	Not Provided	Yes	Undecided	https://ClinicalTrials.gov/show/NCT04345445
8	NCT04359095	Effectiveness and Safety of Medical Treatment for SARS-CoV-2 (COVID-19) in Colombia	Not yet recruiting	No Results Available	COVID-19	Drug: Hydroxychloroquine|Drug: Lopinavir / Ritonavir Pill|Drug: Azithromycin|Other: Standard treatment	Mortality|Number of Participants with Treatment Related Severe Adverse Events as Assessed by the NCORP Guidance for Collection of Adverse Events Related to COVID-19 Infection|Time to death|Number of Participants that are transferred to the Intensive Care Unit (ICU)|Number of Participants that need Mechanical Ventilation Support with endotracheal intubation.|Number of participants Cured assessed b…	Universidad Nacional de Colombia|Pontificia Universidad Javeriana|Clínica Universitaria Colombia|Hospital Universitario San Ignacio|Hospital Universitario Nacional de Colombia|Clínica Reina Sofía|Fundación Cardio Infantil|Hospital Universitario de Neiva	All	18 Years and older (Adult, Older Adult)	Phase 2|Phase 3	1600	Other	Interventional	Allocation: Randomized|Intervention Model: Parallel Assignment|Masking: None (Open Label)|Primary Purpose: Treatment	2020-04-15	2020-05-11	2020-10-11	2020-10-31	5	2020-04-24	2020-04-24	Not Provided	Yes	Yes	https://ClinicalTrials.gov/show/NCT04359095
9	NCT04361422	Isotretinoin in Treatment of COVID-19	Not yet recruiting	No Results Available	COVID-19	Drug: Isotretinoin Only Product in Oral Dose Form	Clinical clearance	Tanta University	All	18 Years to 40 Years (Adult)	Phase 3	300	Other	Interventional	Allocation: Randomized|Intervention Model: Parallel Assignment|Masking: None (Open Label)|Primary Purpose: Treatment	2020-04-21	2020-04-21	2020-06-01	2020-09-01	4	2020-04-24	2020-04-24	Not Provided	Not Provided	No	https://ClinicalTrials.gov/show/NCT04361422
10	NCT04355741	Gut Microbiota, "Spark and Flame" of COVID-19 Disease	Not yet recruiting	No Results Available	COVID-19	Other: Exposure	Differences in gut microbiota composition between COVID-19 patients with different degrees of disease severity.|Differences in gut microbiota composition between COVID-19 patients in relation to mortality.|Differences in gut microbiota composition between COVID-19 patients in relation to length of stay in hospitals.|Differences in gut microbiota composition between COVID-19 patients in relation t…	Universidade Nova de Lisboa|NOVA Medical School of Universidade NOVA de Lisboa|Hospital de São Francisco Xavier, Centro Hospitalar de Lisboa Ocidental|Centro Hospitalar Universitário São João|CUF Academic and Research Medical Center|Hospital CUF Infante Santo, S.A.|Centro de Medicina Laboratorial Germano de Sousa, S.A.|CINTESIS - Center for Health Technology and Services Research	All	18 Years and older (Adult, Older Adult)		60	Other	Observational	Observational Model: Case-Only|Time Perspective: Prospective	2020-04-15	2020-04-01	2020-07-01	2020-12-01	8	2020-04-21	2020-04-21	Portugal	No	Undecided	https://ClinicalTrials.gov/show/NCT04355741
11	NCT04388683	Inhaled Nitric Oxide for Preventing Progression in COVID-19	Recruiting	No Results Available	COVID-19	Drug: Nitric Oxide	Prevention of progressive systemic de-oxygenation, with escalation to higher levels of oxygen and ventilatory support or death, assessed using a 7-point severity scale.|Prevention of progression assessed by an alternate severity scale|Time to reaching maximal severity score|Proportion of patients in each stage at maximum severity|PaO2/FIO2 or SaO2/FIO2 ratio, measured daily|Length of hospital Sta…	Tufts Medical Center|Bellerophon	All	18 Years to 85 Years (Adult, Older Adult)	Phase 2	42	Other|Industry	Interventional	Allocation: Randomized|Intervention Model: Parallel Assignment|Masking: None (Open Label)|Primary Purpose: Treatment	2020-05-13	2020-05-12	2021-04-30	2021-07-31	14	2020-05-14	2020-05-18	Not Provided	Yes	No	https://ClinicalTrials.gov/show/NCT04388683
12	NCT04331509	COVID-19 Symptom Tracker	Recruiting	No Results Available	COVID-19	Other: No Intervention	Physical health symptoms|Lack of physical health symptoms|Fever	King's College London|Zoe Global Limited|Massachusetts General Hospital|Harvard School of Public Health|Stanford University	All	18 Years and older (Adult, Older Adult)		10000000	Other	Observational	Observational Model: Cohort|Time Perspective: Prospective	2020-03-31	2020-03-23	2022-03-23	2022-03-23	24	2020-04-02	2020-04-07	United Kingdom, United States	Yes	Yes	https://ClinicalTrials.gov/show/NCT04331509
13	NCT04377763	Developement and Evaluation of Serological Assays for COVID-19	Not yet recruiting	No Results Available	COVID-19		Sensibility and specificity|Delay between the first symptoms and the positive serological result	Assistance Publique - Hôpitaux de Paris	All	18 Years and older (Adult, Older Adult)		500	Other	Observational	Observational Model: Cohort|Time Perspective: Retrospective	2020-05-05	2020-05-01	2020-10-01	2020-10-01	5	2020-05-06	2020-05-08	France	No	No	https://ClinicalTrials.gov/show/NCT04377763
14	NCT04347915	The Phase 2 Study to Evaluate the Safety and Efficacy of Clevudine in Patients With Moderate COVID-19	Recruiting	No Results Available	COVID-19	Drug: Clevudine|Drug: Hydroxychloroquine	The rate of subjects tested as negative SARS-Coronavirus-2 (SARS-CoV-2)|The rate of subjects tested as negative SARS-Coronavirus-2 (SARS-CoV-2) in consecutive two days of Real-Time RT-PCR tests|The rate of subjects indicated by the improvement of lung invasive|The change of viral load	Bukwang Pharmaceutical	All	19 Years and older (Adult, Older Adult)	Phase 2	60	Industry	Interventional	Allocation: Randomized|Intervention Model: Parallel Assignment|Masking: None (Open Label)|Primary Purpose: Treatment	2020-04-14	2020-05-06	2020-09-30	2020-12-31	7	2020-04-15	2020-05-11	Not Provided	Not Provided	Not Provided	https://ClinicalTrials.gov/show/NCT04347915
15	NCT04401423	TXA COVID-19 Clinical Trial	Not yet recruiting	No Results Available	COVID-19	Drug: TXA127|Drug: Placebo	Incidence of acute kidney injury|Incidence of respiratory failure|Mortality|Renal failure|Vasoplegic shock|Inflammatory markers, specifically IL-6 levels|Reduction in supplemental oxygen requirements	Columbia University	All	18 Years to 70 Years (Adult, Older Adult)	Phase 2	100	Other	Interventional	Allocation: Randomized|Intervention Model: Parallel Assignment|Masking: Triple (Participant, Care Provider, Investigator)|Primary Purpose: Treatment	2020-05-21	2020-06-01	2021-06-01	2021-12-01	18	2020-05-25	2020-05-25	Not Provided	Yes	Not Provided	https://ClinicalTrials.gov/show/NCT04401423
16	NCT04343183	Hyperbaric Oxygen Therapy (HBOT) as a Treatment for COVID-19 (COVID-19) Infection	Not yet recruiting	No Results Available	COVID-19	Device: Hyperbaric Oxygen Therapy	Decrease incidence of intubation by 30% or greater|Decrease renal injury	Ochsner Health System	All	18 Years and older (Adult, Older Adult)	Not Applicable	48	Other	Interventional	Allocation: Randomized|Intervention Model: Parallel Assignment|Masking: Single (Outcomes Assessor)|Primary Purpose: Treatment	2020-04-07	2020-04-01	2020-06-01	2020-06-01	2	2020-04-13	2020-04-13	Not Provided	No	No	https://ClinicalTrials.gov/show/NCT04343183
17	NCT04333407	Preventing Cardiac Complication of COVID-19 Disease With Early Acute Coronary Syndrome Therapy: A Randomised Controlled Trial.	Recruiting	No Results Available	COVID-19	Drug: Aspirin 75mg|Drug: Clopidogrel 75mg|Drug: Rivaroxaban 2.5 MG|Drug: Atorvastatin 40mg|Drug: Omeprazole 20mg	All-cause mortality at 30 days after admission|Absolute change in serum troponin from admission to peak value|Discharge Rate|Intubation Rate	Imperial College London	All	18 Years to 85 Years (Adult, Older Adult)	Not Applicable	3170	Other	Interventional	Allocation: Randomized|Intervention Model: Parallel Assignment|Masking: None (Open Label)|Primary Purpose: Treatment	2020-04-01	2020-04-03	2021-03-30	2021-03-30	11	2020-04-03	2020-04-09	Not Provided	Yes	No	https://ClinicalTrials.gov/show/NCT04333407
18	NCT04342637	COVID-19 Endoscopy Survey	Completed	No Results Available	COVID-19	Other: Practice details	Effect of GI societies recommendations on prevention of SARS-CoV-2 infection|To measure the percentage change in performed endoscopic procedure in response to COVID-19|Effect of COVID-19 precautions on procedure time|Effect of COVID-19 precautions on time of disinfection|Effect of COVID-19 precautions on procedure success|Effect of COVID-19 precautions on complications|Effect of COVID-19 precauti…	Al-Azhar University	All	30 Years to 70 Years (Adult, Older Adult)		163	Other	Observational	Observational Model: Cohort|Time Perspective: Prospective	2020-04-07	2020-04-10	2020-04-25	2020-05-01	0	2020-04-13	2020-05-20	Egypt, Iran, Islamic Republic of, United States	No	Undecided	https://ClinicalTrials.gov/show/NCT04342637
19	NCT04291053	The Efficacy and Safety of Huai er in the Adjuvant Treatment of COVID-19	Not yet recruiting	No Results Available	COVID-19	Drug: Huaier Granule	Mortality rate|Clinical status assessed according to the official guideline|The differences in oxygen intake methods|Duration (days) of supplemental oxygenation|Duration (days) of mechanical ventilation|The mean PaO2/FiO2|Length of hospital stay (days)|Length of ICU stay (days)|Pulmonary function	Tongji Hospital	All	18 Years to 75 Years (Adult, Older Adult)	Phase 2|Phase 3	550	Other	Interventional	Allocation: Randomized|Intervention Model: Parallel Assignment|Masking: None (Open Label)|Primary Purpose: Treatment	2020-02-27	2020-04-01	2020-08-01	2020-09-01	5	2020-03-02	2020-03-17	Not Provided	Not Provided	Not Provided	https://ClinicalTrials.gov/show/NCT04291053
20	NCT04336462	Hydrogen-Oxygen Generator With Nebulizer in the Improvement of Symptoms in Patients Infected With COVID-19	Recruiting	No Results Available	COVID-19	Device: oxyhydrogen|Device: Oxygen	Recovery time|Clinical Symptom Remission time|fever duration|Leicester cough questionaire (LCQ)|minimum oxygen|Negative conversion rate|white blood cell(WBC)|Red blood cells(RBC)|Hemoglobin(Hb )|Platelets(PLT)|Lymphocyte count|The percentage of lymphocyte|neutrophils|C-reactive protein (CRP)|Myocardial enzyme|liver function|Renal function|Muscle enzyme	Shanghai Asclepius Meditec Inc.|Shanghai Public Health Clinical Center|Henan Provincial People's Hospital|Shenzhen Third People's Hospital|The First People's Hospital of Yunnan|Shanghai General Hospital, Shanghai Jiao Tong University School of Medicine|Shanghai 6th People's Hospital|Guangdong Provincial Hospital of Traditional Chinese Medicine	All	18 Years to 85 Years (Adult, Older Adult)	Not Applicable	100	Industry|Other	Interventional	Allocation: Randomized|Intervention Model: Parallel Assignment|Masking: Quadruple (Participant, Care Provider, Investigator, Outcomes Assessor)|Primary Purpose: Treatment	2020-03-25	2020-02-15	2020-02-21	2020-08-01	5	2020-04-07	2020-04-07	Not Provided	No	Not Provided	https://ClinicalTrials.gov/show/NCT04336462
21	NCT04393038	ABX464 in Treating Inflammation and Preventing Acute Respiratory Failure in Patients With COVID-19	Recruiting	No Results Available	COVID-19	Drug: ABX464|Drug: Placebo	Rate of patients with no invasive or non-invasive mechanical ventilation (IMV and NIV, respectively), but excluding simple nasal/mask oxygen supplementation, and who are alive|Rate of patients hospitalized|Percentage of patients reporting each severity rating on a 7-point ordinal scale|Change from enrolment in inflammatory markers in plasma and in immune phenotype and assessment of cell-activatio…	Abivax S.A.	All	18 Years and older (Adult, Older Adult)	Phase 2|Phase 3	1034	Industry	Interventional	Allocation: Randomized|Intervention Model: Parallel Assignment|Masking: Triple (Participant, Care Provider, Investigator)|Primary Purpose: Treatment	2020-05-18	2020-05-01	2020-12-30	2021-04-30	11	2020-05-19	2020-05-19	Not Provided	Yes	No	https://ClinicalTrials.gov/show/NCT04393038
22	NCT04342689	The Role of Resistant Starch in COVID-19 Infection	Not yet recruiting	No Results Available	COVID-19	Drug: Dietary Supplement containing resistant starch|Dietary Supplement: Placebo Starch	Rates of hospitalization for a COVID-19 related complication|Time to clinical recovery (TTCR)|Symptom Severity Score	Yale University|University of Michigan|University of Minnesota	All	19 Years and older (Adult, Older Adult)	Phase 3	1500	Other	Interventional	Allocation: Randomized|Intervention Model: Parallel Assignment|Masking: Quadruple (Participant, Care Provider, Investigator, Outcomes Assessor)|Primary Purpose: Treatment	2020-04-08	2020-06-01	2021-06-01	2021-06-01	12	2020-04-13	2020-05-21	Not Provided	Yes	Yes	https://ClinicalTrials.gov/show/NCT04342689
23	NCT04369820	C5a Receptor Expression - COVID-19 (C5-COV)	Recruiting	No Results Available	COVID-19	Other: draw blood	Show an overexpression of C5a receptor in patients with ARDS secondary to COVID-19 compared to control patients (patients with COVID-19 without respiratory distress and healthy volunteers).	Assistance Publique Hopitaux De Marseille|Innate Pharma	All	18 Years and older (Adult, Older Adult)	Not Applicable	100	Other|Industry	Interventional	Allocation: N/A|Intervention Model: Single Group Assignment|Masking: None (Open Label)|Primary Purpose: Other	2020-04-29	2020-03-31	2020-09-01	2020-11-01	7	2020-04-30	2020-05-04	Not Provided	Yes	Not Provided	https://ClinicalTrials.gov/show/NCT04369820
24	NCT04389658	Contagiousness and Immunogenicity Status of COVID-19 in Asymptomatic Population (COVID-19 CONDITION)	Recruiting	No Results Available	COVID-19		Prevalence of contagiousness in asymptomatic individuals by PCR|Ratio of asymptomatic immunized (IgA/IgM and IgG) population|Description of demographic characteristics	Igenomix	All	Child, Adult, Older Adult		1000	Industry	Observational	Observational Model: Other|Time Perspective: Retrospective	2020-05-14	2020-05-07	2020-06-01	2020-08-01	2	2020-05-15	2020-05-18	Spain	No	No	https://ClinicalTrials.gov/show/NCT04389658
25	NCT04363346	Study of FT516 for the Treatment of COVID-19 in Hospitalized Patients With Hypoxia	Recruiting	No Results Available	COVID-19	Drug: FT516	Number of participants with Dose Limiting Toxicity Events|The time in days from the 1st FT516 infusion to the elimination of viral shedding in nasal pharyngeal and stool samples|The time in days from the 1st FT516 infusion to discontinued need for supplemental oxygen|The time in days from the 1st FT516 infusion to hospital discharge	Masonic Cancer Center, University of Minnesota	All	18 Years to 76 Years (Adult, Older Adult)	Phase 1	12	Other	Interventional	Allocation: Non-Randomized|Intervention Model: Sequential Assignment|Masking: None (Open Label)|Primary Purpose: Treatment	2020-04-23	2020-05-14	2022-01-01	2022-01-01	19	2020-04-27	2020-05-18	Not Provided	Yes	Not Provided	https://ClinicalTrials.gov/show/NCT04363346
26	NCT04392141	Colchicine Plus Phenolic Monoterpenes to Treat COVID-19	Recruiting	No Results Available	COVID-19	Drug: Standard Treatment|Drug: Oral administration of Colchicine plus Herbal Phenolic Monoterpene Fractions	Mortality rate|Change in patients clinical manifestation|Length of hospitalization|C-reactive protein|lymphocyte count|serum lactate dehydrogenase|serum Interleukin-6|erythrocyte sedimentation rate	Kermanshah University of Medical Sciences	All	10 Years and older (Child, Adult, Older Adult)	Phase 1|Phase 2	200	Other	Interventional	Allocation: Randomized|Intervention Model: Parallel Assignment|Masking: Double (Participant, Investigator)|Primary Purpose: Treatment	2020-05-15	2020-04-01	2020-06-01	2020-10-01	6	2020-05-18	2020-05-18	Not Provided	No	No	https://ClinicalTrials.gov/show/NCT04392141
27	NCT04324489	DAS181 for Severe COVID-19: Compassionate Use	Completed	No Results Available	COVID-19	Drug: DAS181	Improved clinical status|Return to room air|SARS-CoV-2 RNA|Discharge|Death	Renmin Hospital of Wuhan University|Ansun Biopharma, Inc.	All	18 Years to 70 Years (Adult, Older Adult)	Not Applicable	4	Other|Industry	Interventional	Allocation: N/A|Intervention Model: Single Group Assignment|Masking: None (Open Label)|Primary Purpose: Treatment	2020-03-25	2020-03-06	2020-04-16	2020-04-30	1	2020-03-27	2020-05-05	Not Provided	No	No	https://ClinicalTrials.gov/show/NCT04324489
28	NCT04386759	COVID-19 Infection in Healthcare Workers	Not yet recruiting	No Results Available	COVID-19	Other: Cohort	SARS-COV-2 infection|Individual factors|Hospital ward level	Assistance Publique - Hôpitaux de Paris	All	18 Years and older (Adult, Older Adult)		6000	Other	Observational	Observational Model: Cohort|Time Perspective: Other	2020-04-30	2020-05-01	2020-10-01	2020-10-01	5	2020-05-13	2020-05-13	France	No	No	https://ClinicalTrials.gov/show/NCT04386759
29	NCT04347993	A Prospective "Universal" Observational Database for COVID-19	Recruiting	No Results Available	COVID-19		Need for hospitalization|Duration of hospitalization|Need for ICU/Ventilator Support|Duration of ICU/Ventilator Support|Overall Survival	Hackensack Meridian Health	All	Child, Adult, Older Adult		5000	Other	Observational	Observational Model: Case-Only|Time Perspective: Prospective	2020-04-13	2020-03-27	2021-04-01	2021-04-01	12	2020-04-15	2020-04-24	United States	No	No	https://ClinicalTrials.gov/show/NCT04347993
30	NCT04333420	Open-label, Randomized Study of IFX-1 in Patients With Severe COVID-19 Pneumonia	Recruiting	No Results Available	COVID-19 Pneumonia	Drug: Best supportive Care (BSC) + IFX-1|Drug: Best supportive care only	Change in PaO2/FiO2|Patients achieving early response	InflaRx GmbH	All	18 Years and older (Adult, Older Adult)	Phase 2|Phase 3	130	Industry	Interventional	Allocation: Randomized|Intervention Model: Parallel Assignment|Masking: None (Open Label)|Primary Purpose: Treatment	2020-04-01	2020-03-31	2020-10-31	2020-12-31	9	2020-04-03	2020-04-16	Not Provided	Yes	No	https://ClinicalTrials.gov/show/NCT04333420
31	NCT04323228	Anti-inflammatory/Antioxidant Oral Nutrition Supplementation in COVID-19	Not yet recruiting	No Results Available	COVID-19	Dietary Supplement: oral nutrition supplement (ONS) enriched in eicosapentaenoic acid, gamma-linolenic acid and antioxidants|Dietary Supplement: isocaloric/isonutrigenous ONS	Change from baseline score of Nutrition risk screening-2002 (NRS-2002) at end of the trial|Change from baseline Serum ferritin level at end of the trial|Change from baseline serum Interleukin-6 concentration at end of the trial|Change from baseline serum C-reactive protein concentration at end of the trial|Change from baseline serum Tumor necrosis factor-α concentration at end of the trial|Change…	King Saud University	All	18 Years to 65 Years (Adult, Older Adult)	Phase 4	30	Other	Interventional	Allocation: Randomized|Intervention Model: Parallel Assignment|Masking: Double (Participant, Care Provider)|Primary Purpose: Supportive Care	2020-03-23	2020-05-01	2020-10-01	2020-10-30	5	2020-03-26	2020-04-15	Not Provided	No	Yes	https://ClinicalTrials.gov/show/NCT04323228
32	NCT04376788	Exchange Transfusion Versus Plasma From Convalescent Patients With Methylene Blue in Patients With COVID-19	Not yet recruiting	No Results Available	COVID-19	Biological: exchange blood transfusion from normal donor|Biological: plasma from convalescent patients with COVID-19|Drug: Methylene Blue 5 MG/ML	improvement of condition|change in organs function with PFS and OS	Ain Shams University	All	18 Years to 65 Years (Adult, Older Adult)	Phase 2	15	Other	Interventional	Allocation: Randomized|Intervention Model: Parallel Assignment|Masking: None (Open Label)|Primary Purpose: Treatment	2020-05-01	2020-05-05	2020-06-01	2020-06-01	0	2020-05-06	2020-05-06	Not Provided	No	No	https://ClinicalTrials.gov/show/NCT04376788
33	NCT04335123	Study of Open Label Losartan in COVID-19	Recruiting	No Results Available	COVID-19	Drug: Losartan	Number of participants with treatment-related adverse events as assessed by protocol definition of AE|Number of days on supplemental oxygen in respiratory failure due to COVID-19|Incidence of mechanical ventilation use|Days on mechanical ventilation|Incidence of non-invasive positive pressure ventilation or heated high flow nasal cannula use|Days on non-invasive positive pressure ventilation or h…	University of Kansas Medical Center	All	18 Years and older (Adult, Older Adult)	Phase 1	50	Other	Interventional	Allocation: N/A|Intervention Model: Single Group Assignment|Masking: None (Open Label)|Primary Purpose: Treatment	2020-03-31	2020-03-25	2020-09-01	2020-10-01	6	2020-04-06	2020-04-24	Not Provided	Yes	No	https://ClinicalTrials.gov/show/NCT04335123
34	NCT04366882	Minimal Invasive Autopsies to Investigate Changes in Deceased COVID-19 Patients	Recruiting	No Results Available	COVID-19	Procedure: CT-scan with minimal invasive autopsy	Determination of cause of death and contributing factors based on clinical, radiological, microbiological and histopathological data of the deceased patient|Detailed description of the postmortem radiological changes induced by COVID-19|Detailed description of the postmortem histopathological changes induced by COVID-19|Postmortem quantity of viral RNA|Postmortem disease mechanisms at cellular le…	Jessa Hospital|Hasselt University|University Hospital, Antwerp	All	Child, Adult, Older Adult	Not Applicable	45	Other	Interventional	Allocation: N/A|Intervention Model: Single Group Assignment|Masking: None (Open Label)|Primary Purpose: Health Services Research	2020-04-22	2020-04-14	2020-12-01	2020-12-01	7	2020-04-29	2020-04-29	Not Provided	No	Not Provided	https://ClinicalTrials.gov/show/NCT04366882
35	NCT04360356	Ivermectin and Nitazoxanide Combination Therapy for COVID-19	Not yet recruiting	No Results Available	COVID-19	Combination Product: Ivermectin plus Nitazoxanide|Other: Standard Care	Number of Patients with COVID-19-negative PCR|Number of patients with improved respiratory rate|Number of patients with improved PaO2|Number of patients with normalized Serum IL6|Number of patients with normalized Serum TNFα|Number of patients with normalized Serum iron|Number of patients with normalized Serum ferritin|Number of patients with normalized International normalized ratio "INR" for pr…	Tanta University	All	18 Years to 65 Years (Adult, Older Adult)	Phase 2|Phase 3	100	Other	Interventional	Allocation: Randomized|Intervention Model: Parallel Assignment|Masking: Double (Participant, Investigator)|Primary Purpose: Treatment	2020-04-19	2020-05-01	2020-10-01	2020-12-01	7	2020-04-24	2020-04-24	Not Provided	Yes	No	https://ClinicalTrials.gov/show/NCT04360356
36	NCT04370262	Multi-site Adaptive Trials Using Hydroxycholoroquine for COVID-19	Recruiting	No Results Available	COVID-19	Drug: HCQ + Intravenous Famotidine|Drug: HCQ + Placebo	Mortality|Virologic response to study treatment detected in blood|Virologic clearance in nasal swab and/or lower respiratory secretions|Clinical Severity	Northwell Health	All	18 Years and older (Adult, Older Adult)	Phase 3	1170	Other	Interventional	Allocation: Randomized|Intervention Model: Parallel Assignment|Masking: Triple (Participant, Care Provider, Investigator)|Primary Purpose: Treatment	2020-04-27	2020-04-07	2020-09-07	2021-04-07	12	2020-04-30	2020-05-13	Not Provided	Yes	Not Provided	https://ClinicalTrials.gov/show/NCT04370262
37	NCT04350593	Dapagliflozin in Respiratory Failure in Patients With COVID-19	Recruiting	No Results Available	COVID-19	Drug: Dapagliflozin 10 MG|Drug: Placebo	Time to first occurrence of either death from any cause or new/worsened organ dysfunction through 30 days of follow up, defined as at least one of the following:|Hierarchical composite outcome measures:|Time to hospital discharge|Total number of days alive, out of hospital, and/or free from mechanical ventilation|Total number of days alive, not in the ICU, and free from mechanical ventilation (as…	Saint Luke's Health System|AstraZeneca|George Clinical Pty Ltd	All	18 Years and older (Adult, Older Adult)	Phase 3	900	Other|Industry	Interventional	Allocation: Randomized|Intervention Model: Parallel Assignment|Masking: Quadruple (Participant, Care Provider, Investigator, Outcomes Assessor)|Primary Purpose: Treatment	2020-04-14	2020-04-15	2020-10-01	2020-12-01	7	2020-04-17	2020-04-17	Not Provided	Yes	No	https://ClinicalTrials.gov/show/NCT04350593
38	NCT04372979	Efficacy of Convalescent Plasma Therapy in the Early Care of COVID-19 Patients.	Not yet recruiting	No Results Available	COVID-19	Drug: Transfusion of SARS-CoV-2 Convalescent Plasma.|Drug: Transfusion of standard Plasma.	Survival time without needs of a ventilator.|Morbidity|Mortality|Length of stay|Effect on viral pharyngeal specimen clearance|Effect on viral blood specimen clearance|Effect on hemostasis disorders|Kinetics of appearance of neutralizing antibodies|Transfusion endotheliopathy effect|Transfusion biological Inflammation effect|Transfusion hemovigilance|Decrease in the consumption of antibiotics	Direction Centrale du Service de Santé des Armées|University Hospital, Grenoble	All	18 Years to 80 Years (Adult, Older Adult)	Phase 3	80	Other	Interventional	Allocation: Randomized|Intervention Model: Parallel Assignment|Masking: Triple (Participant, Investigator, Outcomes Assessor)|Primary Purpose: Treatment	2020-04-24	2020-05-01	2020-10-01	2021-05-01	12	2020-05-04	2020-05-15	Not Provided	Yes	No	https://ClinicalTrials.gov/show/NCT04372979
39	NCT04343755	Convalescent Plasma as Treatment for Hospitalized Subjects With COVID-19 Infection	Recruiting	No Results Available	COVID-19	Biological: Convalescent Plasma	For patients hospitalized for COVID-19 but not intubated|Primary objective for patients with COVID-19 already intubated|Duration of hospitalization|Duration of mechanical ventilation|Time to symptoms resolution|Overall survival|Rate of virologic clearance by nasopharyngeal swab at day 10|Impact of donor titers level on efficacy|Impact of donor titers level on safety|Recipient Anti-SARS-CoV2 titer…	Hackensack Meridian Health	All	18 Years and older (Adult, Older Adult)	Phase 2	55	Other	Interventional	Allocation: N/A|Intervention Model: Single Group Assignment|Masking: None (Open Label)|Primary Purpose: Treatment	2020-04-08	2020-04-09	2021-04-01	2021-04-01	11	2020-04-13	2020-04-17	Not Provided	Yes	No	https://ClinicalTrials.gov/show/NCT04343755
40	NCT04321421	Hyperimmune Plasma for Critical Patients With COVID-19	Recruiting	No Results Available	COVID-19	Other: hyperimmune plasma	death|time to extubation|length of intensive care unit stay|time to CPAP weaning|viral load|immune response	Foundation IRCCS San Matteo Hospital|OSPEDALE CARLO POMA ASST MANTOVA	All	18 Years and older (Adult, Older Adult)	Not Applicable	49	Other	Interventional	Allocation: N/A|Intervention Model: Single Group Assignment|Masking: None (Open Label)|Primary Purpose: Treatment	2020-03-23	2020-03-17	2020-05-31	2020-05-31	2	2020-03-25	2020-04-27	Not Provided	No	Undecided	https://ClinicalTrials.gov/show/NCT04321421
41	NCT04387929	Detection of Anti-COVID-19 Antibody Levels in an Hospital Population	Recruiting	No Results Available	COVID-19	Diagnostic Test: Detection of anti-COVID-19 antibody level	SARS-CoV-2 levels of IgG antibodies|SARS-CoV-2 viral load in nasopharyngeal swab of IgG positive subjects|Epidemiology correlations	Istituto Clinico Humanitas	All	18 Years to 90 Years (Adult, Older Adult)		6000	Other	Observational	Observational Model: Cohort|Time Perspective: Prospective	2020-05-13	2020-05-04	2021-05-30	2021-05-30	12	2020-05-14	2020-05-15	Italy	Yes	No	https://ClinicalTrials.gov/show/NCT04387929
42	NCT04329611	ALBERTA HOPE COVID-19 for the Prevention of Severe COVID19 Disease	Recruiting	No Results Available	COVID-19	Drug: Hydroxychloroquine	Composite of hospitalization, invasive mechanical ventilation or death within 30 days|mortality|Symptom duration|Disposition at 30 days defined as recovered, ongoing symptoms but not hospitalized, hospitalized, or deceased (categorical)	Dr. Michael Hill|Alberta Health Services|University of Alberta|University of Calgary|Calgary Health Trust|Alberta Innovates Health Solutions|Government of Alberta	All	18 Years and older (Adult, Older Adult)	Phase 3	1660	Other	Interventional	Allocation: Randomized|Intervention Model: Single Group Assignment|Masking: Triple (Participant, Care Provider, Investigator)|Primary Purpose: Treatment	2020-03-29	2020-04-13	2020-08-31	2020-09-30	5	2020-04-01	2020-05-18	Not Provided	Yes	Yes	https://ClinicalTrials.gov/show/NCT04329611
43	NCT04325633	Efficacy of Addition of Naproxen in the Treatment of Critically Ill Patients Hospitalized for COVID-19 Infection	Not yet recruiting	No Results Available	COVID-19	Drug: 1: Naproxen|Drug: 2: Standard of care	Mortality all causes at day30|Number of days alive free of mechanical ventilation|Number of days alive outside|Number of days alive outside hospital|Maximal changes in Sofa score|Time to negativation of virus titer in the nasopharyngeal aspirate (NPA)	Assistance Publique - Hôpitaux de Paris	All	18 Years and older (Adult, Older Adult)	Phase 3	584	Other	Interventional	Allocation: Randomized|Intervention Model: Parallel Assignment|Masking: None (Open Label)|Primary Purpose: Treatment	2020-03-26	2020-04-13	2021-05-13	2021-07-13	15	2020-03-27	2020-04-14	Not Provided	Yes	Not Provided	https://ClinicalTrials.gov/show/NCT04325633
44	NCT04351659	Novel Adoptive Cellular Therapy With SARS-CoV-2 Specific T Cells in Patients With Severe COVID-19	Recruiting	No Results Available	COVID-19	Other: Blood donation from convalescent donor	Success rate in production of SARS-CoV-2 specific T cells from convalescent donor	KK Women's and Children's Hospital|Singapore General Hospital|National University Hospital, Singapore	All	21 Years to 65 Years (Adult, Older Adult)		8	Other	Observational	Observational Model: Cohort|Time Perspective: Prospective	2020-04-16	2020-04-01	2020-08-01	2020-08-01	4	2020-04-17	2020-04-17	Singapore	Yes	Not Provided	https://ClinicalTrials.gov/show/NCT04351659
45	NCT04323332	Traditional Chinese Medicine for Severe COVID-19	Not yet recruiting	No Results Available	COVID-19	Drug: Traditional Chinese Medicine Prescription	Length of hospital stay (days)|Duration (days) of supplemental oxygenation|CT imaging changes|Mortality rate|Time to Clinical Improvement (TTCI)|The pneumonia severity index scores|Time to COVID-19 nucleic acid testing negativity in throat swab|Blood immune cell count|Serum inflammatory markers|Erythrocyte sedimentation rate|Platelet and D-dimer changes|Creatinine changes|Muscle enzymes changes|U…	Xiyuan Hospital of China Academy of Chinese Medical Sciences	All	up to 85 Years (Child, Adult, Older Adult)	Phase 3	50	Other	Interventional	Allocation: Non-Randomized|Intervention Model: Parallel Assignment|Masking: None (Open Label)|Primary Purpose: Treatment	2020-03-08	2020-03-01	2020-03-01	2020-04-01	1	2020-03-26	2020-03-26	Not Provided	Not Provided	Yes	https://ClinicalTrials.gov/show/NCT04323332
46	NCT04382066	Proof of Concept Study to Evaluate the Safety Profile of Plitidepsin in Patients With COVID-19	Recruiting	No Results Available	COVID-19	Drug: Plitidepsin 1.5 mg/day|Drug: Plitidepsin 2.0 mg/day|Drug: Plitidepsin 2.5 mg/day	Frequency of occurrence of Neutropenia ≥ grade 3|Frequency of occurrence of Thrombocytopenia ≥ grade 3|Frequency of occurrence of Anemia ≥ grade 3|Frequency of occurrence of Lymphopenia ≥ grade 3|Frequency of occurrence of CPK increase ≥ grade 3|Frequency of occurrence of Increase ALT and / or AST ≥ grade 3|Frequency of occurrence of Increase total bilirubin or direct bilirubin ≥ grade 3|Frequenc…	PharmaMar|Apices Soluciones S.L.	All	18 Years and older (Adult, Older Adult)	Phase 1	27	Industry	Interventional	Allocation: Randomized|Intervention Model: Parallel Assignment|Masking: None (Open Label)|Primary Purpose: Treatment	2020-05-07	2020-05-12	2020-11-01	2020-11-01	5	2020-05-11	2020-05-15	Not Provided	No	Yes	https://ClinicalTrials.gov/show/NCT04382066
47	NCT04352348	Cohort of Patients Infected With SARS-CoV2 (COVID-19) or Suspected of Being	Recruiting	No Results Available	COVID-19	Other: blood samples	Identification of prognostic factors for progression to a severe form of COVID-19 infection|Clinical aggravation of the infection|Discharge of hospitalization|Death|Description of clinical manifestations|Description of biological manifestations|Description of radiological manifestations|Description of physiological manifestations|Patient-related prognostic factors|Virus-related risk factors|Compa…	Assistance Publique - Hôpitaux de Paris	All	18 Years and older (Adult, Older Adult)	Not Applicable	2000	Other	Interventional	Allocation: Non-Randomized|Intervention Model: Parallel Assignment|Masking: None (Open Label)|Primary Purpose: Basic Science	2020-03-31	2020-03-31	2021-05-31	2022-03-31	24	2020-04-20	2020-05-12	Not Provided	No	Undecided	https://ClinicalTrials.gov/show/NCT04352348
48	NCT04352582	COVID-19 and Vaccination Attitudes	Recruiting	No Results Available	COVID-19	Other: Survey	How vaccination and other attitudes are affected by COVID	University Hospital, Geneva|University of Zurich|University of Lausanne	All	Child, Adult, Older Adult		1000	Other	Observational	Observational Model: Other|Time Perspective: Prospective	2020-04-13	2020-04-14	2020-04-30	2020-04-30	0	2020-04-20	2020-04-20	United Kingdom	No	Undecided	https://ClinicalTrials.gov/show/NCT04352582
49	NCT04390178	Convalescent Plasma as Treatment for Acute Coronavirus Disease (COVID-19)	Active, not recruiting	No Results Available	COVID-19	Biological: SARS-CoV-2 convalescent plasma	Disease progression|Adverse events (AE)|Time ro resolution of fever and symptoms|Clearance of viraemia|Inflammatory parameters|Antibody response to SARS-CoV-2	Joakim Dillner|Danderyd Hospital|Karolinska Institutet|Karolinska University Hospital	All	18 Years to 80 Years (Adult, Older Adult)	Phase 1|Phase 2	10	Other	Interventional	Allocation: N/A|Intervention Model: Single Group Assignment|Masking: None (Open Label)|Primary Purpose: Treatment	2020-04-10	2020-04-10	2020-06-01	2020-12-01	7	2020-05-15	2020-05-15	Not Provided	Yes	Yes	https://ClinicalTrials.gov/show/NCT04390178
50	NCT04339660	Clinical Research of Human Mesenchymal Stem Cells in the Treatment of COVID-19 Pneumonia	Recruiting	No Results Available	COVID-19	Biological: UC-MSCs|Other: Placebo	The immune function (TNF-α 、IL-1β、IL-6、TGF-β、IL-8、PCT、CRP)|Blood oxygen saturation|Rate of mortality within 28-days|Size of lesion area by chest imaging|CD4+ and CD8+ T cells count|Peripheral blood count recovery time|Duration of respiratory symptoms (fever, dry cough, difficulty breathing, etc.)|COVID-19 nucleic acid negative time	Puren Hospital Affiliated to Wuhan University of Science and Technology|Shanghai University|Qingdao Co-orient Watson Biotechnology group co. LTD|Basic Medical Sciences, Chinese Academy of Medical Sciences	All	18 Years to 75 Years (Adult, Older Adult)	Phase 1|Phase 2	30	Other	Interventional	Allocation: Randomized|Intervention Model: Parallel Assignment|Masking: Triple (Participant, Care Provider, Outcomes Assessor)|Primary Purpose: Treatment	2020-04-02	2020-02-01	2020-06-30	2020-06-30	4	2020-04-09	2020-04-09	Not Provided	Yes	Not Provided	https://ClinicalTrials.gov/show/NCT04339660
51	NCT04344015	COVID-19 Plasma Collection	Recruiting	No Results Available	COVID-19	Other: Plasma Donation	Number of patients who screen eligible for donation|Number of patients who consent to plasma donation|Number of plasma donations received|Safety of donation procedures	Thomas Jefferson University	All	18 Years and older (Adult, Older Adult)	Not Applicable	2000	Other	Interventional	Allocation: N/A|Intervention Model: Single Group Assignment|Masking: None (Open Label)|Primary Purpose: Other	2020-04-09	2020-04-13	2021-04-12	2021-04-12	11	2020-04-14	2020-05-11	Not Provided	No	Not Provided	https://ClinicalTrials.gov/show/NCT04344015
52	NCT04382092	Co-infection Management in COVID-19 Critically Ill	Completed	No Results Available	COVID-19	Diagnostic Test: FilmArray Pneumonia	% of COVID-19 co-infections|% of antibiotic switches following FA results	Cliniques universitaires Saint-Luc- Université Catholique de Louvain|BioMérieux	All	18 Years and older (Adult, Older Adult)	Not Applicable	32	Other|Industry	Interventional	Allocation: N/A|Intervention Model: Single Group Assignment|Masking: None (Open Label)|Primary Purpose: Diagnostic	2020-05-06	2020-03-23	2020-04-24	2020-04-24	1	2020-05-11	2020-05-11	Not Provided	No	No	https://ClinicalTrials.gov/show/NCT04382092
53	NCT04306497	Clinical Trial on Regularity of TCM Syndrome and Differentiation Treatment of COVID-19.	Recruiting	No Results Available	COVID-19	Drug: TCM prescriptions	The relief / disappearance rate of main symptoms|Chest CT absorption|Virus antigen negative conversion rate|Clinical effective time: the average effective time|The number of severe and critical conversion cases|Incidence of complications|Traditional Chinese Medicine Syndrome Score	Jiangsu Famous Medical Technology Co., Ltd.	All	18 Years to 75 Years (Adult, Older Adult)		340	Industry	Observational	Observational Model: Cohort|Time Perspective: Prospective	2020-03-01	2020-03-02	2020-05-01	2020-05-01	1	2020-03-13	2020-03-17	China	Not Provided	Undecided	https://ClinicalTrials.gov/show/NCT04306497
54	NCT04375202	Colchicine in COVID-19: a Pilot Study	Recruiting	No Results Available	COVID-19	Drug: Colchicine 1 MG Oral Tablet	Rate of entering the critical stage|Trend of White blood cell count|Change of the "Sequential Organ failure Assessment" (SOFA)|Rate of biochemical criterion (CK, ALT, ferritin) recovery|Rate of disease remission|Toxicity of Colchicine	University Of Perugia	All	18 Years and older (Adult, Older Adult)	Phase 2	308	Other	Interventional	Allocation: Randomized|Intervention Model: Parallel Assignment|Masking: None (Open Label)|Primary Purpose: Treatment	2020-04-29	2020-04-18	2020-06-30	2020-10-31	6	2020-05-05	2020-05-05	Not Provided	Yes	No	https://ClinicalTrials.gov/show/NCT04375202
55	NCT04354857	Qualitative and Quantitative Evaluation of Anosmia Over Time in Clinically Symptomatic Patients Tested for COVID-19 Infection	Recruiting	No Results Available	COVID-19	Other: olfactory and gustatory tests	SARS-CoV-2 infection status|Olfactory and gustatory loss|Ability to detect odor|Ability to detect salty taste|Ability to detect sweet taste|Severity of infection according to hospitalization rate	Centre Hospitalier Universitaire de Nīmes	All	18 Years and older (Adult, Older Adult)		454	Other	Observational	Observational Model: Cohort|Time Perspective: Prospective	2020-04-17	2020-03-27	2020-07-01	2020-11-01	7	2020-04-21	2020-04-21	France	Not Provided	Not Provided	https://ClinicalTrials.gov/show/NCT04354857
56	NCT04287686	Recombinant Human Angiotensin-converting Enzyme 2 (rhACE2) as a Treatment for Patients With COVID-19	Withdrawn	No Results Available	COVID-19	Drug: Recombinant human angiotensin-converting enzyme 2 (rhACE2)	Time course of body temperature (fever)|Viral load over time|P/F ratio over time|Sequential organ failure assessment score(SOFA score) over time|Pulmonary Severity Index (PSI)|Image examination of chest over time|Proportion of subjects who progressed to critical illness or death|Time from first dose to conversion to normal or mild pneumonia|T-lymphocyte counts over time|C-reactive protein levels …	The First Affiliated Hospital of Guangzhou Medical University	All	18 Years to 80 Years (Adult, Older Adult)	Not Applicable	0	Other	Interventional	Allocation: Randomized|Intervention Model: Parallel Assignment|Masking: None (Open Label)|Primary Purpose: Treatment	2020-02-21	2020-02-01	2020-04-01	2020-04-01	2	2020-02-27	2020-03-17	Not Provided	Yes	Not Provided	https://ClinicalTrials.gov/show/NCT04287686
57	NCT04362813	Study of Efficacy and Safety of Canakinumab Treatment for CRS in Participants With COVID-19-induced Pneumonia	Recruiting	No Results Available	COVID-19	Drug: Canakinumab|Drug: Placebo	Number of patients with clinical response|COVID-19-related death rate during the 4-week period after study treatment|Ratio to baseline in the C-reactive protein (CRP)|Ratio to baseline in the serum ferritin|Ratio to baseline in the D-dimer|Number of participants with Adverse Event (AE), serious adverse events (SAE), clinically significant changes in laboratory measures, and vital signs	Novartis Pharmaceuticals|Novartis	All	18 Years and older (Adult, Older Adult)	Phase 3	450	Industry	Interventional	Allocation: Randomized|Intervention Model: Parallel Assignment|Masking: Double (Participant, Investigator)|Primary Purpose: Treatment	2020-04-24	2020-04-30	2020-07-10	2020-10-16	5	2020-04-27	2020-05-21	Not Provided	Yes	Yes	https://ClinicalTrials.gov/show/NCT04362813
58	NCT04385108	Predictive Immune Biomarkers for COVID-19 Pathogenesis	Not yet recruiting	No Results Available	COVID-19	Biological: Blood collection on admission and longitudinally|Biological: Blood collection on their first consultation and 10 to 14 days later	Immune signature|Dosage of cytokines and chemokines in plasma samples|Analysis of the early dynamics of SARS-CoV-2-specific humoral immunity	University Hospital, Toulouse	All	18 Years and older (Adult, Older Adult)	Not Applicable	170	Other	Interventional	Allocation: Non-Randomized|Intervention Model: Parallel Assignment|Masking: None (Open Label)|Primary Purpose: Basic Science	2020-05-05	2020-05-12	2021-12-31	2021-12-31	19	2020-05-12	2020-05-12	Not Provided	No	No	https://ClinicalTrials.gov/show/NCT04385108
59	NCT04361916	Home Care for Patients With COVID-19: Active Monitoring in Two Italian Health Units (Casale Monferrato and Torino)	Recruiting	No Results Available	COVID-19	Other: home care monitoring	SpO2|in-hospital mortality|need of intubation|feasibility of active monitoring	Mario Negri Institute for Pharmacological Research	All	18 Years and older (Adult, Older Adult)	Not Applicable	425	Other	Interventional	Allocation: N/A|Intervention Model: Single Group Assignment|Masking: None (Open Label)|Primary Purpose: Health Services Research	2020-04-14	2020-04-21	2020-10-31	2020-12-31	8	2020-04-24	2020-04-24	Not Provided	No	Yes	https://ClinicalTrials.gov/show/NCT04361916
60	NCT04355338	Assessment of Incidence of SARS-CoV-2 Infection and COVID-19 in Brazil (AVISA)	Not yet recruiting	No Results Available	COVID-19		Incidence of SARS-CoV-2 infection|Incidence of COVID-19|Incidence of hospitalization due to COVID-19|Level of neutralizing antibodies|Previous SARS-CoV-2 infection	Butantan Institute	All	Child, Adult, Older Adult		4100	Other	Observational	Observational Model: Cohort|Time Perspective: Prospective	2020-04-17	2020-05-15	2020-11-30	2022-05-15	24	2020-04-21	2020-04-28	Not Provided	No	No	https://ClinicalTrials.gov/show/NCT04355338
61	NCT04354389	DAS181 for STOP COVID-19	Not yet recruiting	No Results Available	COVID-19	Drug: DAS181|Drug: Placebo	COVID-19 Clinical Classification (CCC)|Return to room air (RTRA)|Improved COVID-19 Clinical Classification|Return To Room Air (RTRA)|Death (all cause)|SARS-CoV-2 RNA undetectable|Percent of subjects discharged|Clinical Deterioration	Ansun Biopharma, Inc.	All	18 Years and older (Adult, Older Adult)	Phase 2|Phase 3	82	Industry	Interventional	Allocation: Randomized|Intervention Model: Parallel Assignment|Masking: Triple (Participant, Care Provider, Investigator)|Primary Purpose: Treatment	2020-04-15	2020-05-25	2020-06-30	2020-10-31	5	2020-04-21	2020-05-11	Not Provided	Not Provided	No	https://ClinicalTrials.gov/show/NCT04354389
62	NCT04344145	Exhaustion and Needs in Frontline COVID-19 Healthcare Workers: Cross-sectional Study in a Belgian Population	Recruiting	No Results Available	COVID-19		Burnout|Emotional Distress|Insomnia|Needs and difficulties in work situations	Université Libre de Bruxelles	All	18 Years and older (Adult, Older Adult)		200	Other	Observational	Observational Model: Case-Control|Time Perspective: Cross-Sectional	2020-04-09	2020-04-16	2020-06-15	2020-07-15	2	2020-04-14	2020-04-20	Belgium	No	Undecided	https://ClinicalTrials.gov/show/NCT04344145
63	NCT04370808	VITACOV: Vitamin D Polymorphisms and Severity of COVID-19 Infection	Not yet recruiting	No Results Available	COVID-19	Other: Exposure	Differences in vitamin D blood levels between COVID-19 patients with different degrees of disease severity.|Differences in genetic variants in vitamin D-related genes between COVID-19 patients with different degrees of disease severity.|Differences in vitamin D blood levels between COVID-19 patients in relation to mortality.|Differences in vitamin D blood levels between COVID-19 patients in relat…	University of Lisbon|Cardiovascular Centre of Universidade de Lisboa (CCUL)|Faculty of Medicine of Universidade de Lisboa (FMUL)|Centro Hospitalar Universitário Lisboa Norte (CHULN)|Centro Hospitalar Universitário São João (CHUSJ)|CINTESIS - Center for Health Technology and Services Research|NOVA Medical School of Universidade NOVA de Lisboa|HeartGenetics, Genetics and Biotechnology SA|Instituto …	All	18 Years and older (Adult, Older Adult)		500	Other|Industry	Observational	Observational Model: Case-Only|Time Perspective: Prospective	2020-04-26	2020-06-01	2020-10-01	2021-03-01	9	2020-05-01	2020-05-19	Portugal	No	Undecided	https://ClinicalTrials.gov/show/NCT04370808
64	NCT04362137	Phase 3 Randomized, Double-blind, Placebo-controlled Multi-center Study to Assess the Efficacy and Safety of Ruxolitinib in Patients With COVID-19 Associated Cytokine Storm (RUXCOVID)	Recruiting	No Results Available	COVID-19	Drug: Ruxolitinib|Drug: Placebo	Proportion of patients who die, develop respiratory failure [require mechanical ventilation] or require intensive care unit (ICU) care|Clinical status|Percentage of patients with at least two-point improvement from baseline in clinical status|Percentage of patients with at least one-point improvement from baseline in clinical status|Percentage of patients with at least one-point deterioration fro…	Novartis Pharmaceuticals|Incyte Corporation|Novartis	All	12 Years and older (Child, Adult, Older Adult)	Phase 3	402	Industry	Interventional	Allocation: Randomized|Intervention Model: Parallel Assignment|Masking: Double (Participant, Investigator)|Primary Purpose: Treatment	2020-04-22	2020-05-01	2020-07-10	2020-07-13	2	2020-04-24	2020-05-25	Not Provided	Yes	Yes	https://ClinicalTrials.gov/show/NCT04362137
65	NCT04324996	A Phase I/II Study of Universal Off-the-shelf NKG2D-ACE2 CAR-NK Cells for Therapy of COVID-19	Recruiting	No Results Available	COVID-19	Biological: NK cells,IL15-NK cells,NKG2D CAR-NK cells,ACE2 CAR-NK cells,NKG2D-ACE2 CAR-NK cells	Clinical response|Side effects in the treatment group	Chongqing Public Health Medical Center|Chongqing Sidemu Biotechnology Technology Co.,Ltd.	All	18 Years and older (Adult, Older Adult)	Phase 1|Phase 2	90	Other	Interventional	Allocation: Randomized|Intervention Model: Parallel Assignment|Masking: Quadruple (Participant, Care Provider, Investigator, Outcomes Assessor)|Primary Purpose: Treatment	2020-03-25	2020-03-21	2020-05-31	2020-09-30	6	2020-03-27	2020-03-27	Not Provided	Not Provided	No	https://ClinicalTrials.gov/show/NCT04324996
66	NCT04385043	Hyperimmune Plasma in Patients With COVID-19 Severe Infection	Recruiting	No Results Available	COVID-19	Other: plasma hyperimmune|Drug: standard therapy	decrease in mortality|lymphocytes|PCR levels vs control|PCR levels vs before treatment|AB levels and clinical improvement|Inflammatory cytokines vs controls|Inflammatory cytokines vs before treatment	University of Catanzaro|Azienda Ospedaliera Policlinico "Mater Domini"|Azienda Sanitaria Provinciale Di Catanzaro|Annunziata Hospital, Cosenza, Italy|Azienda Ospedaliera Bianchi-Melacrino-Morelli	All	18 Years to 60 Years (Adult)	Phase 2|Phase 3	400	Other	Interventional	Allocation: Randomized|Intervention Model: Parallel Assignment|Masking: None (Open Label)|Primary Purpose: Treatment	2020-05-04	2020-05-01	2020-10-15	2021-05-15	12	2020-05-12	2020-05-12	Not Provided	Yes	No	https://ClinicalTrials.gov/show/NCT04385043
67	NCT04397822	COVID-19: Study of INFLAmmasome and PLAtelets Functions	Recruiting	No Results Available	COVID-19	Biological: Blood samples	Activation of platelet NLRP3 inflammasome	University Hospital, Toulouse	All	18 Years and older (Adult, Older Adult)		60	Other	Observational	Observational Model: Cohort|Time Perspective: Prospective	2020-05-19	2020-04-16	2020-10-01	2021-04-01	11	2020-05-21	2020-05-21	France	No	Not Provided	https://ClinicalTrials.gov/show/NCT04397822
68	NCT04384497	Convalescent Plasma for Treatment of COVID-19: An Exploratory Dose Identifying Study	Recruiting	No Results Available	COVID-19	Biological: SARS-CoV-2 convalescent plasma	Number and proportion of patients with progression to ventilation or sustained requirement of supplementary oxygen therapy|Adverse events|Dose of plasma needed to clear viremia|Clearance of viremia|Fever and symptoms|Inflammatory parameters|Antibody response to SARS-CoV-2	Joakim Dillner|Danderyd Hospital|Karolinska University Hospital|Karolinska Institutet	All	18 Years and older (Adult, Older Adult)	Phase 1|Phase 2	50	Other	Interventional	Allocation: N/A|Intervention Model: Single Group Assignment|Masking: None (Open Label)|Primary Purpose: Treatment	2020-05-07	2020-05-07	2020-06-01	2020-12-01	6	2020-05-12	2020-05-12	Not Provided	Yes	Yes	https://ClinicalTrials.gov/show/NCT04384497
69	NCT04348071	Safety and Efficacy of Ruxolitinib for COVID-19	Not yet recruiting	No Results Available	COVID-19	Drug: Ruxolitinib	Phase 2: Cumulative incidence of Grade 3 and 4 adverse events (AEs)|Phase 2: Cumulative incidence of serious adverse events (SAEs)|Phase 2: Changes in white blood cell count (CBC) through Day 15|Phase 2: Changes in hemoglobin through Day 15|Phase 2: Changes in platelets through Day 15|Phase 2: Changes in creatinine through Day 15|Phase 2: Changes in glucose through Day 15|Phase 2: Changes in prot…	University of Colorado, Denver	All	18 Years to 89 Years (Adult, Older Adult)	Phase 2|Phase 3	80	Other	Interventional	Allocation: N/A|Intervention Model: Single Group Assignment|Masking: None (Open Label)|Primary Purpose: Treatment	2020-04-13	2020-06-01	2020-08-01	2020-10-01	4	2020-04-15	2020-05-06	Not Provided	Not Provided	Yes	https://ClinicalTrials.gov/show/NCT04348071
70	NCT04340232	Safety and Efficacy of Baricitinib for COVID-19	Not yet recruiting	No Results Available	COVID-19	Drug: Baricitinib	Phase 2: Cumulative incidence of Grade 3 and 4 adverse events (AEs)|Phase 2: Cumulative incidence of serious adverse events (SAEs)|Phase 2: Changes in white blood cell count (CBC) through Day 15|Phase 2: Changes in hemoglobin through Day 15|Phase 2: Changes in platelets through Day 15|Phase 2: Changes in creatinine through Day 15|Phase 2: Changes in glucose through Day 15|Phase 2: Changes in prot…	University of Colorado, Denver	All	18 Years to 89 Years (Adult, Older Adult)	Phase 2|Phase 3	80	Other	Interventional	Allocation: N/A|Intervention Model: Single Group Assignment|Masking: None (Open Label)|Primary Purpose: Treatment	2020-04-03	2020-06-01	2020-08-01	2020-10-01	4	2020-04-09	2020-05-06	Not Provided	Not Provided	Yes	https://ClinicalTrials.gov/show/NCT04340232
71	NCT04359615	Favipiravir in Hospitalized COVID-19 Patients	Not yet recruiting	No Results Available	COVID-19	Drug: Favipiravir|Drug: Hydroxychloroquine	Time to clinical improvement|Mortality|oxygen saturation by pulse oximetry (SpO2) Improvement|Incidence of new mechanical ventilation use|Duration of hospitalization|Cumulative incidence of serious adverse events	Shahid Beheshti University of Medical Sciences	All	18 Years and older (Adult, Older Adult)	Phase 4	40	Other	Interventional	Allocation: Randomized|Intervention Model: Parallel Assignment|Masking: Triple (Participant, Care Provider, Investigator)|Primary Purpose: Treatment	2020-04-18	2020-04-20	2020-05-03	2020-05-05	0	2020-04-24	2020-04-28	Not Provided	Yes	Undecided	https://ClinicalTrials.gov/show/NCT04359615
72	NCT04317092	Tocilizumab in COVID-19 Pneumonia (TOCIVID-19)	Recruiting	No Results Available	COVID-19 Pneumonia	Drug: Tocilizumab Injection	One-month mortality rate|Interleukin-6 level|Lymphocyte count|CRP (C-reactive protein) level|PaO2 (partial pressure of oxygen) / FiO2 (fraction of inspired oxygen, FiO2) ratio (or P/F ratio)|Change of the SOFA (Sequential Organ Failure Assessment)|Number of participants with treatment-related side effects as assessed by Common Terminology Criteria for Adverse Event (CTCAE) version 5.0|Radiologica…	National Cancer Institute, Naples	All	Child, Adult, Older Adult	Phase 2	400	Other	Interventional	Allocation: N/A|Intervention Model: Single Group Assignment|Masking: None (Open Label)|Primary Purpose: Treatment	2020-03-19	2020-03-19	2020-12-19	2022-12-19	33	2020-03-20	2020-04-07	Not Provided	Yes	No	https://ClinicalTrials.gov/show/NCT04317092
73	NCT04321993	Treatment of Moderate to Severe Coronavirus Disease (COVID-19) in Hospitalized Patients	Recruiting	No Results Available	COVID-19	Drug: Lopinavir/ritonavir|Drug: Hydroxychloroquine sulfate|Drug: Baricitinib (janus kinase inhibitor)	Clinical status of subject at day 15 (on a 7 point ordinal scale).|Status on an ordinal scale assessed daily while hospitalized and on days 15 and 29 and 180.|Length of time to clinical improvement|Number of participants with normal pulmonary function and normal O2 saturation on days 11, 15 and 29|Number of participants that developed Acute Respiratory Distress Syndrome (ARDS) after treatment|Len…	Lisa Barrett|Nova Scotia Health Authority|Dalhousie University	All	18 Years and older (Adult, Older Adult)	Phase 2	1000	Other	Interventional	Allocation: Non-Randomized|Intervention Model: Parallel Assignment|Masking: None (Open Label)|Primary Purpose: Treatment	2020-03-24	2020-04-17	2022-02-01	2022-03-01	22	2020-03-26	2020-05-19	Not Provided	Not Provided	Not Provided	https://ClinicalTrials.gov/show/NCT04321993
74	NCT04359316	Azithromycin in Hospitalized COVID-19 Patients	Not yet recruiting	No Results Available	COVID-19	Drug: Hydroxychloroquine|Drug: Azithromycin	Time to clinical improvement|Mortality|SpO2 Improvement|Incidence of new mechanical ventilation use|Duration of hospitalization|Cumulative incidence of serious adverse events	Shahid Beheshti University of Medical Sciences	All	18 Years and older (Adult, Older Adult)	Phase 4	40	Other	Interventional	Allocation: Randomized|Intervention Model: Parallel Assignment|Masking: Triple (Participant, Care Provider, Investigator)|Primary Purpose: Treatment	2020-04-18	2020-04-20	2020-05-03	2020-05-05	0	2020-04-24	2020-04-24	Not Provided	Yes	Undecided	https://ClinicalTrials.gov/show/NCT04359316
75	NCT04364828	NGS Diagnostic in COVID-19 Hosts - Genetic Cause Relating to the Course of Disease Progression	Not yet recruiting	No Results Available	COVID-19	Genetic: Whole Genome Analysis|Genetic: T-cell receptor (TCR) repertoire|Genetic: SARS-CoV-2 viral composition	Viral evolution|Immune response|Disease severity	University Hospital Tuebingen	All	18 Years and older (Adult, Older Adult)	Not Applicable	1000	Other	Interventional	Allocation: Non-Randomized|Intervention Model: Sequential Assignment|Masking: None (Open Label)|Primary Purpose: Diagnostic	2020-04-22	2020-04-01	2021-04-01	2021-08-01	16	2020-04-28	2020-05-01	Not Provided	No	Yes	https://ClinicalTrials.gov/show/NCT04364828
76	NCT04364022	Efficacy of Pragmatic Same-day COVID-19 Ring Prophylaxis for Adult Individuals Exposed to SARS-CoV-2 in Switzerland	Recruiting	No Results Available	Prevention of COVID-19	Drug: Hydroxychloroquine Sulfate 200 MG [Plaquenil]|Drug: Lopinavir/ritonavir	21-day incidence of COVID-19 in individuals exposed to SARS-CoV- 2 who are asymptomatic at baseline (intent-to-treat (ITT) analysis).|21-day incidence of COVID-19 in individuals exposed to SARS-CoV- 2 who are asymptomatic, PCR-confirmed SARS-CoV-2 negative and have negative SARS-CoV-2 serology at baseline (modified ITT)|21-day incidence of SARS-CoV-2 infection in individuals exposed to SARS-CoV-2…	Calmy Alexandra|University Hospital, Geneva	All	18 Years and older (Adult, Older Adult)	Phase 3	420	Other	Interventional	Allocation: Randomized|Intervention Model: Parallel Assignment|Masking: None (Open Label)|Primary Purpose: Prevention	2020-04-23	2020-04-01	2020-10-01	2020-10-01	6	2020-04-27	2020-04-27	Not Provided	Not Provided	Not Provided	https://ClinicalTrials.gov/show/NCT04364022
77	NCT04358536	Classification of COVID-19 Infection in Posteroanterior Chest X-rays	Completed	No Results Available	COVID-19	Device: CovX	Identification of COVID-19	Dascena	All	18 Years and older (Adult, Older Adult)		230	Industry	Observational	Observational Model: Cohort|Time Perspective: Retrospective	2020-04-20	2020-04-01	2020-04-17	2020-04-17	0	2020-04-24	2020-04-24	United States	Not Provided	Undecided	https://ClinicalTrials.gov/show/NCT04358536
78	NCT04358835	Keto-diet for Intubated Critical Care COVID-19	Not yet recruiting	No Results Available	COVID-19	Dietary Supplement: Ketogenic diet|Other: standard of care	Change in the partial pressure of carbon dioxide (PaCO2)|Change in minute ventilation|Change in respiratory system compliance|Change in driving pressure|Change in ventilator synchrony|Change in mean arterial pressure|Change in the fraction of inspired oxygen percentage of oxygen (FiO2)|Change in the partial pressure of carbon dioxide (PaO2) to the fraction of inspired oxygen percentage of oxygen …	Johns Hopkins University	All	18 Years to 80 Years (Adult, Older Adult)	Not Applicable	15	Other	Interventional	Allocation: N/A|Intervention Model: Single Group Assignment|Masking: None (Open Label)|Primary Purpose: Treatment	2020-04-16	2020-04-20	2020-08-01	2020-08-01	3	2020-04-24	2020-04-24	Not Provided	No	Not Provided	https://ClinicalTrials.gov/show/NCT04358835
79	NCT04343768	An Investigation Into Beneficial Effects of Interferon Beta 1a, Compared to Interferon Beta 1b And The Base Therapeutic Regiment in Moderate to Severe COVID-19: A Randomized Clinical Trial	Completed	No Results Available	COVID-19	Drug: Hydroxychloroquine|Drug: Lopinavir / Ritonavir|Drug: Interferon Beta-1A|Drug: Interferon Beta-1B	Time to clinical improvement|Mortality|SpO2 Improvement|Incidence of new mechanical ventilation use|Duration of hospitalization	Shahid Beheshti University of Medical Sciences	All	18 Years and older (Adult, Older Adult)	Phase 2	60	Other	Interventional	Allocation: Randomized|Intervention Model: Parallel Assignment|Masking: None (Open Label)|Primary Purpose: Treatment	2020-04-08	2020-04-09	2020-04-27	2020-04-27	0	2020-04-13	2020-05-05	Not Provided	Yes	Yes	https://ClinicalTrials.gov/show/NCT04343768
80	NCT04355793	Expanded Access Program of Ruxolitinib for the Emergency Treatment of Cytokine Storm From COVID-19 Infection	Available	No Results Available	COVID-19	Drug: Ruxolitinib		Incyte Corporation	All	12 Years and older (Child, Adult, Older Adult)			Industry	Expanded Access:Treatment IND/Protocol		2020-04-18				0	2020-04-21	2020-04-24	Not Provided	Not Provided	Not Provided	https://ClinicalTrials.gov/show/NCT04355793
81	NCT04401579	Adaptive COVID-19 Treatment Trial 2 (ACTT-II)	Recruiting	No Results Available	COVID-19	Other: Placebo|Drug: Remdesivir|Drug: Baricitinib	Time to recovery|Change from baseline in alanine transaminase (ALT)|Change from baseline in aspartate transaminase (AST)|Change from baseline in creatinine|Change from baseline in glucose|Change from baseline in hemoglobin|Change from baseline in platelets|Change from baseline in prothrombin time (PT)|Change from baseline in total bilirubin|Change from baseline in white blood cell count (WBC) wit…	National Institute of Allergy and Infectious Diseases (NIAID)	All	18 Years to 99 Years (Adult, Older Adult)	Phase 3	1032	NIH	Interventional	Allocation: Randomized|Intervention Model: Parallel Assignment|Masking: Double (Participant, Investigator)|Primary Purpose: Treatment	2020-05-22	2020-05-08	2023-08-01	2023-08-01	38	2020-05-25	2020-05-25	Not Provided	Not Provided	Not Provided	https://ClinicalTrials.gov/show/NCT04401579
82	NCT04364815	The University of the Philippines Hydroxychloroquine PEP Against COVID-19 Trial	Not yet recruiting	No Results Available	COVID-19	Drug: Hydroxychloroquine plus standard preventive measures|Drug: Placebo plus standard preventive measures	Efficacy of HCQ Prophylaxis in Preventing COVID-19 infection|Efficacy of study drug as post-exposure prophylaxis in preventing COVID-19 related symptoms (to be reported as absolute number and frequency of events)|Time to COVID-19 infection in patients receiving study drug (in days)|Safety and tolerability of study drug (to be reported as absolute number and frequency of events)	University of the Philippines	All	18 Years to 59 Years (Adult)	Phase 3	960	Other	Interventional	Allocation: Randomized|Intervention Model: Parallel Assignment|Masking: Double (Participant, Outcomes Assessor)|Primary Purpose: Prevention	2020-04-22	2020-05-01	2021-05-01	2021-05-01	12	2020-04-28	2020-05-05	Not Provided	No	No	https://ClinicalTrials.gov/show/NCT04364815
83	NCT04329832	Hydroxychloroquine vs. Azithromycin for Hospitalized Patients With Suspected or Confirmed COVID-19	Recruiting	No Results Available	COVID-19	Drug: Hydroxychloroquine|Drug: Azithromycin	COVID Ordinal Outcomes Scale at 14 days|Hospital-free days at 28 days (number of days patient not in hospital)|Ventilator-free days at 28 days (number of days patient not on a ventilator)|ICU-free days at 28 days (number of days patient not in an ICU)|Time to a 1-point decrease in the WHO ordinal recovery score	Intermountain Health Care, Inc.|University of Utah	All	18 Years and older (Adult, Older Adult)	Phase 2	300	Other	Interventional	Allocation: Randomized|Intervention Model: Parallel Assignment|Masking: None (Open Label)|Primary Purpose: Treatment	2020-03-30	2020-03-30	2020-12-31	2021-12-31	21	2020-04-01	2020-04-09	Not Provided	Yes	No	https://ClinicalTrials.gov/show/NCT04329832
84	NCT04388410	Safety and Efficacy of Convalescent Plasma Transfusion for Patients With COVID-19	Not yet recruiting	No Results Available	COVID-19	Biological: convalescent plasma	Severity and death|Adverse events that require study treatment interruption|Time to clinical improvement|Antibodies against SARS-CoV-2|Disease progression 1|Disease progression 2|Time on mechanical ventilation|Number of days with fever|Adverse events attributed to the study intervention	Instituto Nacional de Ciencias Medicas y Nutricion Salvador Zubiran|Hospital San Jose Tec de Monterrey|Instituto Nacional de Enfermedades Respiratorias|Instituto Nacional de Cardiologia Ignacio Chavez|Hospital General Dr. Manuel Gea González|Instituto Nacional de Cancerologia, Columbia|Hospital Regional de Alta Especialidad del Bajio	All	18 Years and older (Adult, Older Adult)	Phase 2|Phase 3	250	Other	Interventional	Allocation: Randomized|Intervention Model: Parallel Assignment|Masking: Quadruple (Participant, Care Provider, Investigator, Outcomes Assessor)|Primary Purpose: Treatment	2020-05-12	2020-06-01	2020-10-31	2020-12-31	6	2020-05-14	2020-05-15	Not Provided	Yes	No	https://ClinicalTrials.gov/show/NCT04388410
85	NCT04280705	Adaptive COVID-19 Treatment Trial (ACTT)	Recruiting	No Results Available	COVID-19	Other: Placebo|Drug: Remdesivir	Time to recovery|Change from baseline in alanine transaminase (ALT)|Change from baseline in aspartate transaminase (AST)|Change from baseline in creatinine|Change from baseline in glucose|Change from baseline in hemoglobin|Change from baseline in platelets|Change from baseline in prothrombin time (PT)|Change from baseline in total bilirubin|Change from baseline in white blood cell count (WBC) wit…	National Institute of Allergy and Infectious Diseases (NIAID)	All	18 Years to 99 Years (Adult, Older Adult)	Phase 3	800	NIH	Interventional	Allocation: Randomized|Intervention Model: Parallel Assignment|Masking: Double (Participant, Investigator)|Primary Purpose: Treatment	2020-02-20	2020-02-21	2023-04-01	2023-04-01	37	2020-02-21	2020-05-07	Not Provided	Not Provided	Not Provided	https://ClinicalTrials.gov/show/NCT04280705
86	NCT04252118	Mesenchymal Stem Cell Treatment for Pneumonia Patients Infected With COVID-19	Recruiting	No Results Available	COVID-19	Biological: MSCs	Size of lesion area by chest radiograph or CT|Side effects in the MSCs treatment group|Improvement of Clinical symptoms including duration of fever and respiratory|Time of nucleic acid turning negative|Rate of mortality within 28-days|CD4+ and CD8+ T celll count|Alanine aminotransferase|C-reactive protein|Creatine kinase	Beijing 302 Hospital|Innovative Precision Medicine Group (IPM), Hangzhou, China.|Huoshenshan Hospital|Tianjin Haihe Hospital|VCANBIO CELL & GENE ENGINEERING CORP.,LTD, China|Shenzhen Third People's Hospital|Fifth Affiliated Hospital, Sun Yat-Sen University	All	18 Years to 70 Years (Adult, Older Adult)	Phase 1	20	Other	Interventional	Allocation: Non-Randomized|Intervention Model: Parallel Assignment|Masking: None (Open Label)|Primary Purpose: Treatment	2020-01-27	2020-01-27	2020-12-01	2021-12-01	22	2020-02-05	2020-04-15	Not Provided	Not Provided	No	https://ClinicalTrials.gov/show/NCT04252118
87	NCT04362865	Investigation of the B- and T-cell Repertoire and Immune Response in Patients With Acute and Resolved COVID-19 Infection	Recruiting	No Results Available	COVID-19		Characterize immune response|B- and T-cell arm immune response|Immune response and outcome	National Cancer Institute (NCI)|National Institutes of Health Clinical Center (CC)	All	18 Years and older (Adult, Older Adult)		150	NIH	Observational	Observational Model: Cohort|Time Perspective: Prospective	2020-04-24	2020-04-27	2023-12-01	2024-12-01	55	2020-04-27	2020-05-12	United States	Not Provided	Not Provided	https://ClinicalTrials.gov/show/NCT04362865
88	NCT04348396	Clinical and Biological Predictors of COVID-19 Disease in Older Patients	Not yet recruiting	No Results Available	COVID-19		Descriptive-epidemiological analysis of health conditions|Evaluation of frailty condition|Identification of biomarkers of inflammation|Assessment of functional capacity|Evaluation of drug consumption|Evaluation of inflamma-miRs	Istituto Nazionale di Ricovero e Cura per Anziani	All	65 Years and older (Older Adult)		300	Other	Observational	Observational Model: Case-Only|Time Perspective: Prospective	2020-04-10	2020-04-01	2020-12-01	2020-12-01	8	2020-04-16	2020-04-16	Italy	No	No	https://ClinicalTrials.gov/show/NCT04348396
89	NCT04397328	COVID-19 PEP- High-risk Individuals in Long-term and Specialized Care - Canada	Not yet recruiting	No Results Available	COVID-19	Drug: Hydroxychloroquine|Drug: Placebo	Incidence of symptomatic fever >37.8, dry cough, or shortness of breath (resident/patient report or nurse observation) respiratory infection with confirmed PCR+ result for SARS-CoV-2.|Requirement for admission to acute care hospital and/or ICU admission or death|Asymptomatic PCR+ SARS-CoV-2 test result|Time to clinical recovery (TTCR).	Lawson Health Research Institute	All	40 Years and older (Adult, Older Adult)	Phase 3	336	Other	Interventional	Allocation: Randomized|Intervention Model: Parallel Assignment|Masking: Quadruple (Participant, Care Provider, Investigator, Outcomes Assessor)|Primary Purpose: Prevention	2020-05-13	2020-05-19	2021-04-30	2021-04-30	11	2020-05-21	2020-05-21	Not Provided	Yes	No	https://ClinicalTrials.gov/show/NCT04397328
90	NCT04331171	Epidemiological Observation From a Smartphone Self-monitoring Application for Suspected COVID-19 Patients' Triage	Recruiting	No Results Available	COVID-19	Device: Web application users	To assess of the evolution of the number of calls to Emergency service within 12 days after the launch of the application https://www.maladiecoronavirus.fr/|To assess of the evolution of the proportion of relevant calls to Emergency service within 12 days after the launch of the application https://www.maladiecoronavirus.fr/|To assess the evolution over time of the COVID 19 epidemic|To assess the…	Weprom|Institut Pasteur|Assistance Publique - Hôpitaux de Paris|DOCAPOST|Direction Générale de l'Offre de Soins	All	18 Years and older (Adult, Older Adult)		3000000	Other|Industry	Observational	Observational Model: Cohort|Time Perspective: Prospective	2020-03-30	2020-03-17	2020-03-31	2020-07-31	4	2020-04-02	2020-04-17	France	No	No	https://ClinicalTrials.gov/show/NCT04331171
91	NCT04380688	Acalabrutinib Study With Best Supportive Care Versus Best Supportive Care in Subjects Hospitalized With COVID-19.	Not yet recruiting	No Results Available	COVID-19	Drug: Acalabrutinib	Occurrence of Adverse Events and Serious Adverse Events|Subject alive and free of respiratory failure|Proportion of subjects alive and free of respiratory failure|Percent change from baseline in CRP|Change from baseline in ferritin|Change from baseline in absolute lymphocyte counts|All cause mortality|Proportion of subjects alive and discharged from ICU|Time from randomization to first occurrence…	AstraZeneca|Acerta Pharma B.V.	All	18 Years to 130 Years (Adult, Older Adult)	Phase 2	60	Industry|Other	Interventional	Allocation: Randomized|Intervention Model: Parallel Assignment|Masking: None (Open Label)|Primary Purpose: Treatment	2020-05-07	2020-05-12	2020-09-30	2020-09-30	4	2020-05-08	2020-05-08	Not Provided	Yes	Yes	https://ClinicalTrials.gov/show/NCT04380688
92	NCT04382781	Immunosupressive Treatment in COVID-19 Patients	Recruiting	No Results Available	COVID-19 Infection	Drug: NO-Immunosuppressive|Drug: Immunosuppressive|Drug: Immunoglubulins	Invasive ventilation or death|Ventilation|Death|Secondary infections|Digestive tract hemorrhage|Change in 7 points scale	Spanish Network for Research in Infectious Diseases|Fundación Pública Andaluza para la gestión de la Investigación en Sevilla	All	18 Years and older (Adult, Older Adult)		500	Other	Observational	Observational Model: Cohort|Time Perspective: Retrospective	2020-05-06	2020-05-01	2020-05-01	2020-05-01	0	2020-05-11	2020-05-12	Spain	Yes	Not Provided	https://ClinicalTrials.gov/show/NCT04382781
93	NCT04346199	Acalabrutinib Study With Best Supportive Care Versus Best Supportive Care in Subjects Hospitalized With COVID-19.	Not yet recruiting	No Results Available	COVID-19	Drug: Acalabrutinib	Subject alive and free of respiratory failure|Proportion of subjects alive and free of respiratory failure|Percent change from baseline in CRP|Change from baseline in ferritin|Chnage from baseline in absolute lymphocyte counts|All cause mortality|Proportion of subjects alive and discharged from ICU|Time from randomization to first occurrence of respiratory failure or death on study due to any cau…	AstraZeneca|Acerta Pharma B.V.	All	18 Years to 130 Years (Adult, Older Adult)	Phase 2	140	Industry|Other	Interventional	Allocation: Randomized|Intervention Model: Parallel Assignment|Masking: None (Open Label)|Primary Purpose: Treatment	2020-04-09	2020-05-11	2020-11-30	2020-11-30	6	2020-04-15	2020-05-11	Not Provided	Yes	Yes	https://ClinicalTrials.gov/show/NCT04346199
94	NCT04367792	Cardiac Injury in COVID-19: a Pathology Study	Recruiting	No Results Available	COVID-19		Cardiac pathological findings from series of >= 50 patients dying from COVID-19 disease|viral load in cardiac tissues and the extent of damage|Co-localize the SARS-CoV-2 using RNAscope in situ hybridization, with its entry receptor ACE2 and serine protease TMPRSS2 in different cell types found in the heart	A.O. Ospedale Papa Giovanni XXIII|CVPath Institute Inc. Renu Virmani, Aloke Finn|A.O. Ospedale Papa Giovanni XXIII, Anatomia Patologica, Dr Andrea Gianatti, co-PI	All	18 Years and older (Adult, Older Adult)		50	Other	Observational	Observational Model: Case-Control|Time Perspective: Retrospective	2020-04-27	2020-04-01	2020-10-01	2021-03-01	11	2020-04-29	2020-05-01	Italy	No	No	https://ClinicalTrials.gov/show/NCT04367792
95	NCT04374695	Renin-Angiotensin-Aldosterone System Inhibitors, Hypertension, and COVID-19	Not yet recruiting	No Results Available	COVID-19		Prior treatment by ACEi|Prior treatment by ARB|Baseline characteristics and comorbidities|Major Clinical Adverse Events	Versailles Hospital|Bernard LIVAREK, MD, Cardiology department, Versailles Hospital|Jean-Paul BERESSI, MD, Department of diabetology, Versailles Hospital|Mehrsa KOUKABI FRADELIZZI, MD, Emergency department, Versailles Hospital|Floriane GILLES, MD, Cardiology department, Versailles Hospital|Alisson BERTRAND, Cardiology department, Versailles Hospital|Marie DE TOURNEMIRE, Cardiology department, Ver…	All	18 Years and older (Adult, Older Adult)		700	Other	Observational	Observational Model: Case-Control|Time Perspective: Retrospective	2020-05-03	2020-05-01	2020-06-01	2020-07-01	2	2020-05-05	2020-05-05	Not Provided	Yes	Undecided	https://ClinicalTrials.gov/show/NCT04374695
96	NCT04365257	Prazosin to Prevent COVID-19 (PREVENT-COVID Trial)	Recruiting	No Results Available	COVID-19	Drug: Prazosin|Other: Standard of care	Death|Hospitalized, requiring mechanical ventilation and/or high flow nasal cannula and/or ICU/CCU admission (or equivalent) and/or ECMO|Hospitalized, requiring supplemental oxygen, not requiring ICU/CCU level care (or interventions listed under Outcome 2)|Cumulative incidence of grade 3 and 4 adverse events|Number of participants with serious adverse events|Incidence of symptomatic hypotension o…	Johns Hopkins University|Fast Grants	All	45 Years to 85 Years (Adult, Older Adult)	Phase 2	220	Other	Interventional	Allocation: Randomized|Intervention Model: Parallel Assignment|Masking: None (Open Label)|Primary Purpose: Treatment	2020-04-24	2020-05-13	2020-12-01	2020-12-01	6	2020-04-28	2020-05-15	Not Provided	Yes	No	https://ClinicalTrials.gov/show/NCT04365257
97	NCT04350671	Interferon Beta 1a in Hospitalized COVID-19 Patients	Enrolling by invitation	No Results Available	COVID-19	Drug: Interferon Beta-1A|Drug: Lopinavir / Ritonavir|Drug: Single Dose of Hydroxychloroquine	Time to clinical improvement|Mortality|SpO2 Improvement|Incidence of new mechanical ventilation use|Duration of hospitalization|Cumulative incidence of serious adverse events	Shahid Beheshti University of Medical Sciences	All	50 Years and older (Adult, Older Adult)	Phase 4	40	Other	Interventional	Allocation: Randomized|Intervention Model: Parallel Assignment|Masking: Triple (Participant, Care Provider, Investigator)|Primary Purpose: Treatment	2020-04-14	2020-04-15	2020-04-20	2020-04-24	0	2020-04-17	2020-04-20	Not Provided	Yes	Undecided	https://ClinicalTrials.gov/show/NCT04350671
98	NCT04354714	Ruxolitinib to Combat COVID-19	Withdrawn	No Results Available	COVID-19	Drug: Ruxolitinib|Procedure: Peripheral blood draw	Overall survival|Length of hospital stay|Length of ICU stay|Duration of ventilator use|Duration of vasopressors use|Duration on renal replacement therapy|Viral kinetics as measured by virologic failure|Number of adverse events as measured by CTCAE v. 5.0|Proportion of participants with detectable virus	Washington University School of Medicine|Incyte Corporation	All	18 Years and older (Adult, Older Adult)	Phase 2	0	Other|Industry	Interventional	Allocation: N/A|Intervention Model: Single Group Assignment|Masking: None (Open Label)|Primary Purpose: Treatment	2020-04-16	2020-06-30	2021-07-31	2021-12-31	18	2020-04-21	2020-05-21	Not Provided	Yes	No	https://ClinicalTrials.gov/show/NCT04354714
99	NCT04361942	Treatment of Severe COVID-19 Pneumonia With Allogeneic Mesenchymal Stromal Cells (COVID_MSV)	Recruiting	No Results Available	COVID-19 Pneumonia	Biological: Mesenchymal Stromal Cells|Other: Placebo	Proportion of patients who have achieved withdrawal of invasive mechanical ventilation|Rate of mortality|Proportion of patients who have achieved clinical response|Proportion of patients who have achieved radiological responses	Red de Terapia Celular|Citospin|University of Valladolid|Castilla-León Health Service|Hospital del Río Hortega|Instituto de Salud Carlos III	All	18 Years and older (Adult, Older Adult)	Phase 2	24	Industry|Other	Interventional	Allocation: Randomized|Intervention Model: Parallel Assignment|Masking: Triple (Participant, Care Provider, Investigator)|Primary Purpose: Treatment	2020-04-17	2020-04-01	2020-11-30	2020-12-31	8	2020-04-24	2020-04-29	Not Provided	Yes	Not Provided	https://ClinicalTrials.gov/show/NCT04361942
100	NCT04350684	Umifenovir in Hospitalized COVID-19 Patients	Enrolling by invitation	No Results Available	COVID-19	Drug: Umifenovir|Drug: Interferon-β 1a|Drug: Lopinavir / Ritonavir|Drug: Single Dose of Hydroxychloroquine|Drug: Standards of Care	Time to clinical improvement|Mortality|SpO2 Improvement|Incidence of new mechanical ventilation use|Duration of hospitalization|Cumulative incidence of serious adverse events	Shahid Beheshti University of Medical Sciences	All	18 Years and older (Adult, Older Adult)	Phase 4	40	Other	Interventional	Allocation: Randomized|Intervention Model: Parallel Assignment|Masking: Triple (Participant, Care Provider, Investigator)|Primary Purpose: Treatment	2020-04-14	2020-04-15	2020-04-22	2020-04-24	0	2020-04-17	2020-04-20	Not Provided	Yes	Undecided	https://ClinicalTrials.gov/show/NCT04350684
101	NCT04348656	CONvalescent Plasma for Hospitalized Adults With COVID-19 Respiratory Illness (CONCOR-1)	Recruiting	No Results Available	COVID-19	Other: Convalescent plasma	Intubation or death in hospital|Need for Intubation|Time to intubation|Ventilator-free days|In-hospital death|Time to in-hospital death|Death at 30 days|Length of stay in intensive care unit (ICU)|Length of stay in hospital|Need for extracorpeal membrane oxygenation (ECMO)|Need for renal replacement therapy|Development of myocarditis|Adverse events and serious adverse events|CCP transfusion-assoc…	Hamilton Health Sciences Corporation|Canadian Blood Services|Héma-Québec|University of Toronto|Université de Montréal|McMaster University	All	16 Years and older (Child, Adult, Older Adult)	Phase 3	1200	Other	Interventional	Allocation: Randomized|Intervention Model: Parallel Assignment|Masking: None (Open Label)|Primary Purpose: Treatment	2020-04-13	2020-05-11	2020-10-31	2020-12-31	7	2020-04-16	2020-05-21	Not Provided	Yes	No	https://ClinicalTrials.gov/show/NCT04348656
102	NCT04330586	A Trial of Ciclesonide in Adults With Mild COVID-19	Not yet recruiting	No Results Available	COVID-19	Drug: Ciclesonide Metered Dose Inhaler [Alvesco]|Drug: Hydroxychloroquine	Rate of SARS-CoV-2 eradication at day 14 from study enrollment|Rate of SARS-CoV-2 eradication at day 7 from study enrollment|Time to SARS-CoV-2 eradication (days)|Viral load area-under-the-curve (AUC) reduction versus control|Time to clinical improvement (days)|Proportion of clinical failure	Korea University Guro Hospital	All	18 Years to 80 Years (Adult, Older Adult)	Phase 2	141	Other	Interventional	Allocation: Randomized|Intervention Model: Parallel Assignment|Masking: None (Open Label)|Primary Purpose: Treatment	2020-03-31	2020-04-01	2020-06-30	2020-09-30	5	2020-04-01	2020-04-01	Not Provided	Yes	No	https://ClinicalTrials.gov/show/NCT04330586
103	NCT04362943	Clinical-epidemiological Characterization of COVID-19 Disease in Hospitalized Older Adults	Recruiting	No Results Available	COVID-19	Drug: Baricitinib or Anakinra	Mortality|X-ray changes|Disability changes|Ambulation changes|lymphocyte count changes|C-Reactive Protein changes|Ferritin changes|D-Dimer changes	Complejo Hospitalario Universitario de Albacete	All	70 Years and older (Older Adult)		576	Other	Observational	Observational Model: Other|Time Perspective: Retrospective	2020-04-22	2020-04-20	2020-05-15	2020-07-31	3	2020-04-27	2020-04-27	Spain	No	Yes	https://ClinicalTrials.gov/show/NCT04362943
104	NCT04350073	Longitudinal Energy Expenditure and Metabolic Effects in Patients With COVID-19 (LEEP-COVID)	Recruiting	No Results Available	COVID-19	Device: Q-NRG Metobolic Cart Device|Device: MuscleSound Ultrasound|Device: Multifrequency Bioimpedance Spectroscopy	Metabolic and Nutritional Needs of COVID-19 Patients: Measured by Changes of Resting Energy expenditure(REE) over time, as measured by the indirect calorimetry Q-NRG device|Metabolic and Nutritional Needs of COVID-19 Patients:Changes of the Respiratory Exchange Ratio (RER) as measured by the indirect calorimetry Q-NRG device|Cardiac Output and Cardiac Measures (non-invasive) in COVID-19 patients|…	Duke University	All	18 Years and older (Adult, Older Adult)	Not Applicable	120	Other	Interventional	Allocation: Non-Randomized|Intervention Model: Parallel Assignment|Masking: None (Open Label)|Primary Purpose: Diagnostic	2020-04-14	2020-04-20	2020-10-01	2020-12-01	7	2020-04-16	2020-04-22	Not Provided	No	No	https://ClinicalTrials.gov/show/NCT04350073
105	NCT04361318	Hydroxychloroquine and Nitazoxanide Combination Therapy for COVID-19	Not yet recruiting	No Results Available	COVID-19	Combination Product: Hydroxychloroquine plus Nitazoxanide|Other: Standard care	Number of patients with COVID-19-negative PCR|Number of patients with improved respiratory rate|Number of patients with improved PaO2|Number of patients with normalized Serum IL6|Number of patients with normalized Serum TNFα|Number of patients with normalized Serum iron|Number of patients with normalized Serum ferritin|Number of patients with normalized International normalized ratio "INR" for pr…	Tanta University	All	18 Years to 65 Years (Adult, Older Adult)	Phase 2|Phase 3	100	Other	Interventional	Allocation: Randomized|Intervention Model: Parallel Assignment|Masking: Double (Participant, Care Provider)|Primary Purpose: Treatment	2020-04-18	2020-05-01	2020-10-01	2020-12-01	7	2020-04-24	2020-04-24	Not Provided	Yes	No	https://ClinicalTrials.gov/show/NCT04361318
106	NCT04376853	CoronaWatch - Early Detection of Cardiovascular Risks in COVID-19 Via SmartWatch	Recruiting	No Results Available	COVID-19	Device: Apple Watch Series 5	Biomarker|Protective factors|SmartWatch compliance|Arrhythmias|QT time changes|Longitudinal risk models	University Hospital Heidelberg|The German Heart Foundation|Klaus Tschira Stiftung|Freunde und Förderer der Kardiologie Heidelberg	All	18 Years and older (Adult, Older Adult)		50	Other	Observational	Observational Model: Cohort|Time Perspective: Prospective	2020-04-20	2020-04-15	2020-06-01	2020-07-01	2	2020-05-06	2020-05-06	Germany	No	Undecided	https://ClinicalTrials.gov/show/NCT04376853
107	NCT04394884	Pathogenesis of BTK-mediated Hyper-Inflammatory Responses in COVID-19 (RESPOND)	Recruiting	No Results Available	COVID-19		To characterize the immunologic mechanisms by which BTK inhibition may ameliorate hyper- inflammatory responses in patients with COVID-19.|1. Characterization of TLR3 and TLR7/8-dependent immunologic phenotypes in COVID-19 patients before and after BTK inhibition.|2. Evaluation of mechanisms of immune cell-specific activation, cytokine production, exhaustion and apoptosis in COVID-19 patients bef…	National Institute of Allergy and Infectious Diseases (NIAID)|National Institutes of Health Clinical Center (CC)	All	18 Years and older (Adult, Older Adult)		160	NIH	Observational	Observational Model: Cohort|Time Perspective: Prospective	2020-05-19	2020-05-28	2023-04-30	2023-04-30	35	2020-05-20	2020-05-22	United States	Not Provided	Not Provided	https://ClinicalTrials.gov/show/NCT04394884
108	NCT04390594	Efficacy and Safety Evaluation of Treatment Regimens in Adult COVID-19 Patients in Senegal	Not yet recruiting	No Results Available	COVID-19	Drug: Hydroxychloroquine|Drug: Hydroxychloroquine + Azithromycin	SARS-CoV-2 viral load level|Vital status|Proportion of patients with serious adverse events reported during the clinical trial.|Length of hospitalization|Length of hospitalization in a resuscitation unit|Duration of oxygen therapy|Maximum quick SOFA (qSOFA) score during hospitalisation	Institut Pasteur de Dakar|Fann Hospital, Senegal|Ministry of Health, Senegal|Diamniadio Children Hospital, Senegal|Dalal Jamm Hospital, Senegal|Epicentre, Paris, France.	All	15 Years and older (Child, Adult, Older Adult)	Phase 3	258	Other	Interventional	Allocation: Randomized|Intervention Model: Parallel Assignment|Masking: None (Open Label)|Primary Purpose: Treatment	2020-05-14	2020-06-01	2020-12-01	2021-06-01	12	2020-05-15	2020-05-15	Not Provided	Yes	Undecided	https://ClinicalTrials.gov/show/NCT04390594
109	NCT04389359	PROphylaxis for paTiEnts at Risk of COVID-19 infecTion	Not yet recruiting	No Results Available	COVID-19	Drug: Hydroxychloroquine Sulfate 200 MG	Time to confirmed diagnosis of COVID-19|All-cause mortality|Severity of COVID-19 disease|Incidence of COVID-19 complications	Cambridge University Hospitals NHS Foundation Trust|University of Cambridge	All	18 Years and older (Adult, Older Adult)	Phase 2|Phase 3	1500	Other	Interventional	Allocation: Randomized|Intervention Model: Parallel Assignment|Masking: None (Open Label)|Primary Purpose: Prevention	2020-05-12	2020-05-01	2021-08-01	2025-08-01	63	2020-05-15	2020-05-15	Not Provided	Yes	No	https://ClinicalTrials.gov/show/NCT04389359
110	NCT04328285	Chemoprophylaxis of SARS-CoV-2 Infection (COVID-19) in Exposed Healthcare Workers	Recruiting	No Results Available	COVID-19	Drug: Hydroxychloroquine|Drug: Placebo of Hydroxychloroquine|Drug: Lopinavir and ritonavir|Drug: Placebo of LPV/r Tablets	Occurrence of an symptomatic or asymptomatic SARS-CoV-2 infection among healthcare workers (HCWs)|Evaluation of the occurrence of adverse events in each arm,|Evaluation of the discontinuation rates of the investigational drug in each arm,|Evaluation of the adherence of participants to study drug,|Evaluation of the incidence of symptomatic cases of SARS-CoV-2 infection in each arm,|Evaluation of t…	Centre Hospitalier Universitaire de Saint Etienne|Institut Pasteur	All	18 Years and older (Adult, Older Adult)	Phase 3	1200	Other|Industry	Interventional	Allocation: Randomized|Intervention Model: Parallel Assignment|Masking: Triple (Participant, Investigator, Outcomes Assessor)|Primary Purpose: Prevention	2020-03-25	2020-04-14	2020-11-30	2020-11-30	7	2020-03-31	2020-04-29	Not Provided	Yes	No	https://ClinicalTrials.gov/show/NCT04328285
111	NCT04359953	Efficacy of Hydroxychloroquine, Telmisartan and Azithromycin on the Survival of Hospitalized Elderly Patients With COVID-19	Not yet recruiting	No Results Available	COVID-19 Infection	Drug: Hydroxychloroquine|Drug: Azithromycin|Drug: Telmisartan	Two-weeks survival rate|Rate of undetectable RT-PCR of SARS-CoV-2|Rate of death|Hypotension|Hypothermia and hyperthermia|Pneumonia severity according to WHO|Pneumonia severity according to PSI (Hung et al 2017)|Rate of no cough|Rate of no dyspnea|Rate of no fever|Rate of no requiring supplemental oxygen|Rate of SARS-Cov-2 undetectable|Recovery time|Critical admission rate|Mechanical ventilation r…	University Hospital, Strasbourg, France	All	60 Years and older (Adult, Older Adult)	Phase 3	1600	Other	Interventional	Allocation: Randomized|Intervention Model: Parallel Assignment|Masking: None (Open Label)|Primary Purpose: Treatment	2020-04-17	2020-04-24	2021-06-01	2021-06-01	13	2020-04-24	2020-04-24	Not Provided	Yes	Not Provided	https://ClinicalTrials.gov/show/NCT04359953
112	NCT04379466	Effector and Regulatory T Cell Receptor Repertoire Analyses in Patients Affected by COVID-19	Not yet recruiting	No Results Available	COVID-19		A list of COVID-19 specific TCR sequences|One or more measures from peripheral blood immunophenotyping that is/are associated with COVID-19 outcome|Group of COVID-19 specific TCR sequences that is associated with COVID-19 outcome	Assistance Publique - Hôpitaux de Paris	All	18 Years to 75 Years (Adult, Older Adult)		60	Other	Observational	Observational Model: Cohort|Time Perspective: Prospective	2020-05-04	2020-05-01	2020-07-01	2020-11-01	6	2020-05-07	2020-05-07	Not Provided	No	Not Provided	https://ClinicalTrials.gov/show/NCT04379466
113	NCT04275947	The COVID-19 Mobile Health Study (CMHS)	Recruiting	No Results Available	COVID-19	Other: nCapp, a cell phone-based auto-diagnosis system	Accuracy of nCapp COVID-19 risk diagnostic model	Chinese Alliance Against Lung Cancer|Shanghai Respiratory Research Institution	All	18 Years to 90 Years (Adult, Older Adult)		450	Other	Observational	Observational Model: Cohort|Time Perspective: Prospective	2020-02-17	2020-02-14	2020-04-30	2020-05-31	3	2020-02-19	2020-02-19	China	Not Provided	Undecided	https://ClinicalTrials.gov/show/NCT04275947
114	NCT04315298	Evaluation of the Efficacy and Safety of Sarilumab in Hospitalized Patients With COVID-19	Recruiting	No Results Available	COVID-19	Drug: Sarilumab|Drug: Placebo	Percent change in C-reactive protein (CRP) levels|Time to improvement (2 points) in clinical status assessment using the 7-point ordinal scale in patients with serum IL-6 levels greater than the upper limit of normal|Time to improvement (2 points) in clinical status assessment on the 7-point ordinal scale in severe or critical patients with serum IL-6 levels greater than the upper limit of normal…	Regeneron Pharmaceuticals|Sanofi	All	18 Years and older (Adult, Older Adult)	Phase 2|Phase 3	400	Industry	Interventional	Allocation: Randomized|Intervention Model: Parallel Assignment|Masking: Quadruple (Participant, Care Provider, Investigator, Outcomes Assessor)|Primary Purpose: Treatment	2020-03-15	2020-03-18	2021-03-09	2021-04-01	12	2020-03-19	2020-04-06	Not Provided	Yes	Yes	https://ClinicalTrials.gov/show/NCT04315298
115	NCT04385940	Vitamin D and COVID-19 Management	Not yet recruiting	No Results Available	COVID-19	Dietary Supplement: Ergocalciferol|Dietary Supplement: Vitamin D3	Symptoms recovery|Hospitalization|Blood white blood cell count (WBC)|Duration of mechanical ventilation|Duration of hospitalization|Intensive care unit (ICU) admission|Duration of ICU stay|Blood C-reactive protein (CRP)|Blood Lymphocyte count|Blood Ferritin|Blood platelet count|Blood interleukin-6 (IL-6)|Blood Tumor Necrosis Factor alpha (TNF)	University of Alberta	All	17 Years and older (Child, Adult, Older Adult)	Phase 3	64	Other	Interventional	Allocation: Randomized|Intervention Model: Parallel Assignment|Masking: Quadruple (Participant, Care Provider, Investigator, Outcomes Assessor)|Primary Purpose: Treatment	2020-05-08	2020-05-01	2020-08-01	2020-12-01	7	2020-05-13	2020-05-13	Not Provided	Not Provided	Undecided	https://ClinicalTrials.gov/show/NCT04385940
116	NCT04394442	Hydroxychloroquine in COVID-19 Patients	Recruiting	No Results Available	COVID-19	Drug: Hydroxychloroquine	time to viral clearance|% of mortality|Length of stay|time to be afebrile|need for mechanical ventilation	Samah Lutfy|Zagazig University	All	18 Years to 70 Years (Adult, Older Adult)	Phase 2	200	Other	Interventional	Allocation: Randomized|Intervention Model: Parallel Assignment|Masking: None (Open Label)|Primary Purpose: Treatment	2020-05-17	2020-03-21	2020-08-01	2020-08-01	4	2020-05-19	2020-05-19	Not Provided	Not Provided	Not Provided	https://ClinicalTrials.gov/show/NCT04394442
117	NCT04352933	PROLIFIC ChemoprophylaxisTrial (COVID-19)	Recruiting	No Results Available	COVID-19	Drug: Hydroxychloroquine - Daily dosing|Drug: Hydroxychloroquine - Weekly Dosing|Other: Matched Placebo Hydroxychloroquine	Time to positive COVID-19 disease|Number of COVID-19 test positive cases|Number of COVID-19 serological test positive cases|Severity of COVID-19 disease between each arm|Number of common COVID-19 complications between each arm	Cambridge University Hospitals NHS Foundation Trust	All	18 Years to 70 Years (Adult, Older Adult)	Phase 3	1000	Other	Interventional	Allocation: Randomized|Intervention Model: Parallel Assignment|Masking: Quadruple (Participant, Care Provider, Investigator, Outcomes Assessor)|Primary Purpose: Prevention	2020-04-07	2020-05-11	2020-10-31	2021-04-01	10	2020-04-20	2020-05-13	Not Provided	No	No	https://ClinicalTrials.gov/show/NCT04352933
118	NCT04337996	Dynamic Evaluation of COVID-19 Diagnostic Tests	Not yet recruiting	No Results Available	COVID-19	Diagnostic Test: COVID-19 diagnostic test	Positive or negative character of the three tests|sensitivity and specificity of the tests according to the time elapsed since the first symptoms	Tourcoing Hospital	All	18 Years and older (Adult, Older Adult)	Not Applicable	176	Other	Interventional	Allocation: N/A|Intervention Model: Single Group Assignment|Masking: None (Open Label)|Primary Purpose: Diagnostic	2020-04-01	2020-04-01	2020-07-01	2020-10-01	6	2020-04-08	2020-04-08	Not Provided	No	No	https://ClinicalTrials.gov/show/NCT04337996
119	NCT04366739	Repurposing of Chlorpromazine in Covid-19 Treatment	Not yet recruiting	No Results Available	COVID-19	Drug: CHLORPROMAZINE (CPZ)|Combination Product: Standard of Care (SOC)	Time To Response (TTR)|Objective Response Rate (ORR)|All-cause mortality|Duration in days required for hospital discharge|Duration in days required for National Early Warning Score ≤ 2 maintained 24 hours|Number of days without oxygen therapy|Incidence of oxygen use, NIV or high flow oxygen therapy|Duration in days of oxygen prescription, NIV or high flow oxygen therapy|Biochemical response: rate…	Centre Hospitalier St Anne|Hôpital Cochin	All	18 Years and older (Adult, Older Adult)	Phase 3	40	Other	Interventional	Allocation: Randomized|Intervention Model: Parallel Assignment|Masking: Single (Outcomes Assessor)|Primary Purpose: Treatment	2020-04-24	2020-04-29	2020-08-30	2020-09-30	5	2020-04-29	2020-04-29	Not Provided	Yes	Not Provided	https://ClinicalTrials.gov/show/NCT04366739
120	NCT04377620	Assessment of Efficacy and Safety of Ruxolitinib in Participants With COVID-19-Associated ARDS Who Require Mechanical Ventilation (RUXCOVID-DEVENT)	Recruiting	No Results Available	COVID-19	Drug: Placebo|Drug: Ruxolitinib	Proportion of participants who have died due to any cause|Number of Ventilator free days|Number of ICU free days|Oxygen free days|Vasopressor free days|Hospital free days|Improvement in the COVID-19 ordinal scale|Change in SOFA Score|Number of treatment-related adverse events	Incyte Corporation	All	18 Years and older (Adult, Older Adult)	Phase 3	500	Industry	Interventional	Allocation: Randomized|Intervention Model: Parallel Assignment|Masking: Double (Participant, Investigator)|Primary Purpose: Treatment	2020-05-04	2020-05-08	2020-07-29	2020-07-29	2	2020-05-06	2020-05-08	Not Provided	Yes	Undecided	https://ClinicalTrials.gov/show/NCT04377620
121	NCT04381962	A Multi-centre Open-label Two-arm Randomised Superiority Clinical Trial of Azithromycin Versus Usual Care In Ambulatory COVID-19 (ATOMIC2)	Not yet recruiting	No Results Available	COVID-19	Drug: Azithromycin Capsule	Proportion progressing to respiratory failure or death (all clinically-diagnosed participants)|Proportion progressing to respiratory failure or death (SARS-CoV-2 PCR positive)|All cause mortality|Proportion progressing to pneumonia.|Proportion progressing to severe pneumonia|Peak severity of illness|Safety and tolerability	University of Oxford|Pfizer	All	19 Years and older (Adult, Older Adult)	Phase 3	800	Other|Industry	Interventional	Allocation: Randomized|Intervention Model: Parallel Assignment|Masking: None (Open Label)|Primary Purpose: Treatment	2020-05-07	2020-05-13	2020-09-13	2020-10-13	5	2020-05-11	2020-05-11	Not Provided	Yes	Not Provided	https://ClinicalTrials.gov/show/NCT04381962
122	NCT04359797	COVID-19 Patient Positioning Pragmatic Trial	Enrolling by invitation	No Results Available	COVID-19	Other: Prone|Other: Usual Care	Modified WHO Ordinal Scale|Mean FIO2	Vanderbilt University Medical Center	All	18 Years and older (Adult, Older Adult)	Not Applicable	300	Other	Interventional	Allocation: Randomized|Intervention Model: Parallel Assignment|Masking: Single (Outcomes Assessor)|Primary Purpose: Supportive Care	2020-04-20	2020-04-27	2021-04-01	2021-06-01	13	2020-04-24	2020-04-28	Not Provided	No	Yes	https://ClinicalTrials.gov/show/NCT04359797
123	NCT04355936	Telmisartan for Treatment of COVID-19 Patients	Not yet recruiting	No Results Available	COVID-19 Drug Treatment	Drug: Telmisartan arm will receive 80 mg Telmisartan twice daily plus standard care.	C reactive protein|Number of opacified quadrants on lung Rx|Occurrence of mechanical ventilation|Intensive care unit admission|Death|LDH|Troponin|Time to mechanical ventilation	Laboratorio Elea Phoenix S.A.	All	18 Years and older (Adult, Older Adult)	Phase 2	400	Industry	Interventional	Allocation: Randomized|Intervention Model: Parallel Assignment|Masking: None (Open Label)|Primary Purpose: Treatment	2020-04-17	2020-05-15	2020-10-01	2020-10-01	4	2020-04-21	2020-05-14	Not Provided	No	Not Provided	https://ClinicalTrials.gov/show/NCT04355936
124	NCT04330638	Treatment of COVID-19 Patients With Anti-interleukin Drugs	Recruiting	No Results Available	COVID-19	Other: Usual Care|Drug: Anakinra|Drug: Siltuximab|Drug: Tocilizumab	Time to Clinical Improvement|Time to improvement in oxygenation|Mean change in oxygenation|Number of days with hypoxia|Number of days of supplemental oxygen use|Time to absence fever for more than 48h without antipyretics|Number of days with fever|Time to halving of CRP levels compared to peak value during trial|Time to halving of ferritin levels compared to peak value during trial|Incidence of A…	University Hospital, Ghent|Belgium Health Care Knowledge Centre	All	18 Years and older (Adult, Older Adult)	Phase 3	342	Other	Interventional	Allocation: Randomized|Intervention Model: Factorial Assignment|Masking: None (Open Label)|Primary Purpose: Treatment	2020-03-31	2020-04-01	2020-09-01	2020-12-01	8	2020-04-01	2020-04-24	Not Provided	Yes	No	https://ClinicalTrials.gov/show/NCT04330638
125	NCT04389567	Famotidine Outpatient COVID-19 Treatment Study	Active, not recruiting	No Results Available	COVID-19	Drug: Famotidine	Symptomatic improvement|Peripheral blood oxygen saturation	Northwell Health|Cold Spring Harbor Laboratory	All	18 Years and older (Adult, Older Adult)		10	Other	Observational	Observational Model: Case-Only|Time Perspective: Retrospective	2020-05-13	2020-05-12	2020-05-20	2020-05-20	0	2020-05-15	2020-05-15	United States	No	No	https://ClinicalTrials.gov/show/NCT04389567
126	NCT04361214	Leflunomide in Mild COVID-19 Patients	Recruiting	No Results Available	COVID-19	Drug: Leflunomide	Tolerability of high dose leflunomide as measured by leflunomide dose modifications|Tolerability of high dose leflunomide as measured by discontinuation of leflunomide|Tolerability of high dose leflunomide as measured by Adverse Events|Rate of hospitalization due to COVID-19 as measured by number of patients hospitalized|Time to defervescence as measured in days while on treatment protocol|Resolu…	University of Chicago	All	18 Years and older (Adult, Older Adult)	Phase 1	20	Other	Interventional	Allocation: N/A|Intervention Model: Single Group Assignment|Masking: None (Open Label)|Primary Purpose: Treatment	2020-04-22	2020-05-05	2020-07-01	2020-07-01	1	2020-04-24	2020-05-20	Not Provided	Not Provided	No	https://ClinicalTrials.gov/show/NCT04361214
127	NCT04337762	Beat COVID-19 - Observational Trial	Recruiting	No Results Available	COVID-19		Health Outcomes	Beat COVID LLC	All	18 Years to 110 Years (Adult, Older Adult)		100000	Industry	Observational	Observational Model: Case-Control|Time Perspective: Prospective	2020-04-06	2020-04-06	2020-12-01	2021-07-01	14	2020-04-08	2020-04-09	United States	Not Provided	Not Provided	https://ClinicalTrials.gov/show/NCT04337762
128	NCT04369742	Treating COVID-19 With Hydroxychloroquine (TEACH)	Recruiting	No Results Available	COVID-19	Drug: Hydroxychloroquine (HCQ)|Other: Pacebo: Calcium citrate	Cumulative incidence of SAEs through day 30|Cumulative incidence of grade 3 or 4 AEs through day 30|Incidence of discontinuation of therapy (for any reason)|Severe disease progression composite outcome|Cumulative incidence of events|Hospital length of stay|Days of fever|Days of non-invasive ventilator use|Days of non-rebreather mask oxygen supplementation|Score on Cytokine Release Syndrome (CRS) …	NYU Langone Health|State University of New York - Downstate Medical Center	All	18 Years and older (Adult, Older Adult)	Phase 2	626	Other	Interventional	Allocation: Randomized|Intervention Model: Parallel Assignment|Masking: Double (Participant, Care Provider)|Primary Purpose: Treatment	2020-04-25	2020-04-15	2020-06-01	2020-06-01	1	2020-04-30	2020-05-01	Not Provided	Yes	Yes	https://ClinicalTrials.gov/show/NCT04369742
129	NCT04368234	Duke COVID-19 Shared Data and Specimen Repository	Recruiting	No Results Available	COVID-19		Development of data repository to provide a secure, centralized storage location for COVID-19 related specimens	Duke University	All	Child, Adult, Older Adult		100000	Other	Observational	Observational Model: Cohort|Time Perspective: Prospective	2020-04-27	2020-05-05	2025-04-30	2025-04-30	59	2020-04-29	2020-04-29	United States	Not Provided	No	https://ClinicalTrials.gov/show/NCT04368234
130	NCT04363372	A Study for Efficacy and Safety of Live Biotherapeutic MRx4DP0004 to Treat COVID-19	Not yet recruiting	No Results Available	COVID-19	Drug: MRx-4DP0004|Drug: Placebo	Change in mean clinical status score in each treatment arm|Number of adverse events in each treatment arm|Number of patients with an improvement in clinical status score in each treatment arm|Number of patients with a deterioration in clinical status score in each treatment arm|Number of patients with at least 95% oxygen saturation on room air in each treatment arm|Time to patients with at least …	4D pharma plc	All	18 Years and older (Adult, Older Adult)	Phase 2	90	Industry	Interventional	Allocation: Randomized|Intervention Model: Parallel Assignment|Masking: Quadruple (Participant, Care Provider, Investigator, Outcomes Assessor)|Primary Purpose: Treatment	2020-04-24	2020-05-01	2020-08-01	2020-09-01	4	2020-04-27	2020-04-27	Not Provided	No	No	https://ClinicalTrials.gov/show/NCT04363372
131	NCT04348942	A COVID-19 Symptom, Exposure and Immune Response Registry	Not yet recruiting	No Results Available	COVID-19		Registry Data	ObvioHealth	All	18 Years and older (Adult, Older Adult)		10000	Industry	Observational	Observational Model: Cohort|Time Perspective: Prospective	2020-04-13	2020-04-20	2021-05-01	2021-05-01	12	2020-04-16	2020-04-24	Not Provided	No	No	https://ClinicalTrials.gov/show/NCT04348942
132	NCT04387214	COVID-19 Pandemic and Academic Performance of Veterinary Students	Enrolling by invitation	No Results Available	COVID-19	Other: survey	Measure the effect of COVID-19 pandemic on the academic performance of veterinary medical students|Measure the average studying time|Evaluate on-line education during COVID-19 pandemic lockdown|Evaluate on-line education in practical lessons during COVID-19 pandemic lockdown	South Valley University	All	17 Years to 60 Years (Child, Adult)		400	Other	Observational	Observational Model: Other|Time Perspective: Cross-Sectional	2020-05-12	2020-04-13	2020-05-13	2020-05-15	1	2020-05-13	2020-05-15	Egypt	No	Undecided	https://ClinicalTrials.gov/show/NCT04387214
133	NCT04343690	COPING With COVID-19( CWC-19)	Not yet recruiting	No Results Available	COVID-19	Behavioral: Crisis management coaching	Change in stress level as measured by survey|Change wellness as measured by survey	Duke University	All	18 Years and older (Adult, Older Adult)	Not Applicable	100	Other	Interventional	Allocation: N/A|Intervention Model: Single Group Assignment|Masking: None (Open Label)|Primary Purpose: Other	2020-04-09	2020-04-13	2020-06-30	2020-06-30	2	2020-04-13	2020-04-13	Not Provided	Yes	No	https://ClinicalTrials.gov/show/NCT04343690
134	NCT04381884	Ivermectin Effect on SARS-CoV-2 Replication in Patients With COVID-19	Recruiting	No Results Available	COVID-19 Drug Treatment	Drug: IVERMECTIN (IVER P®) arm will receive IVM 600 μg / kg once daily plus standard care. CONTROL arm will receive standard care.	Reduction in SARS-CoV-2 viral load|Number of patients with partial or complete response in COVID-19 clinical symptoms|Number of patients with worsening in the clinical condition|Number of patients with adverse events as a measure of safety and tolerability|Ivermectin concentrations measured in plasma|Evaluation of reactivity of the antibodies against SARS-CoV-2	Laboratorio Elea Phoenix S.A.|Universidad Nacional de Salta|Centro de Investigación Veterinaria Tandil CIVETAN|Hospital de Pediatría Prof Dr. Juan P. Garrahan|Universidad Nacional de Quilmes	All	18 Years to 69 Years (Adult, Older Adult)	Phase 2	45	Industry|Other	Interventional	Allocation: Randomized|Intervention Model: Parallel Assignment|Masking: None (Open Label)|Primary Purpose: Treatment	2020-05-05	2020-05-11	2020-06-30	2020-06-30	1	2020-05-11	2020-05-19	Not Provided	No	Not Provided	https://ClinicalTrials.gov/show/NCT04381884
135	NCT04369300	Anxiety And Depression During COVID-19 IN INDIA	Not yet recruiting	No Results Available	COVID-19	Behavioral: Registery Data Collection	Prevalence (magnitude) of anxiety of general adult population during COVID-19|prevalence (magnitude) of depression and anxiety of general adult population during COVID 19	Max Healthcare Insititute Limited	All	18 Years to 90 Years (Adult, Older Adult)		1000	Other	Observational	Observational Model: Other|Time Perspective: Cross-Sectional	2020-04-28	2020-04-24	2020-11-24	2021-02-24	10	2020-04-30	2020-04-30	Not Provided	No	Not Provided	https://ClinicalTrials.gov/show/NCT04369300
136	NCT04332081	Hyperbaric Oxygen for COVID-19 Patients	Recruiting	No Results Available	COVID-19	Device: hyperbaric oxygen therapy (HBOT)	Mortality|Need for mechanical ventilation|Days on invasive mechanical ventilation	NYU Langone Health	All	18 Years and older (Adult, Older Adult)	Not Applicable	40	Other	Interventional	Allocation: Non-Randomized|Intervention Model: Single Group Assignment|Masking: None (Open Label)|Primary Purpose: Treatment	2020-03-30	2020-04-06	2020-07-01	2020-07-01	2	2020-04-02	2020-05-05	Not Provided	Yes	Yes	https://ClinicalTrials.gov/show/NCT04332081
137	NCT04377477	COVID-19 Pneumonitis Low Dose Lung Radiotherapy (COLOR-19)	Recruiting	No Results Available	COVID-19	Radiation: Single fraction whole lung radiotherapy	Lenght of hospital stay (days)|Number of Intensive Care Unit admissions|Variation of the Brescia COVID-19 Respiratory Severity Scale after treatment|Occurence of CTCAE 5.0 adverse events|Variation of the chest X-ray radiological findings according to Brixia scoring system	Azienda Socio Sanitaria Territoriale degli Spedali Civili di Brescia	All	50 Years and older (Adult, Older Adult)	Not Applicable	30	Other	Interventional	Allocation: N/A|Intervention Model: Single Group Assignment|Masking: None (Open Label)|Primary Purpose: Treatment	2020-05-04	2020-05-10	2021-05-10	2022-07-23	26	2020-05-06	2020-05-08	Not Provided	Yes	Yes	https://ClinicalTrials.gov/show/NCT04377477
138	NCT04365699	Cardiovascular Effects of COVID-19	Recruiting	No Results Available	COVID-19	Drug: AT-001	Proportion of subjects with decreased left ventricular ejection fraction ≥10% from baseline at time of hospitalization|Incidence of Adverse Events for patients receiving AT-001|Change in left ventricular ejection fraction|Change in left ventricular end-diastolic diameter|Change in left ventricular end-systolic diameter|Change in biomarkers of cardiac injury|Frequency of atrial fibrillation|Freque…	NYU Langone Health	All	18 Years and older (Adult, Older Adult)	Phase 2	500	Other	Interventional	Allocation: Non-Randomized|Intervention Model: Single Group Assignment|Masking: None (Open Label)|Primary Purpose: Treatment	2020-04-25	2020-04-08	2020-12-31	2020-12-31	8	2020-04-28	2020-04-28	Not Provided	Yes	Yes	https://ClinicalTrials.gov/show/NCT04365699
139	NCT04304313	A Pilot Study of Sildenafil in COVID-19	Recruiting	No Results Available	COVID-19	Drug: Sildenafil citrate tablets	Rate of disease remission|Rate of entering the critical stage|Time of entering the critical stage|Rate of no fever|Rate of respiratory symptom remission|Rate of lung imaging recovery|Rate of C-reactive protein (CRP) recovery|Rate of Biochemical criterion (CK, ALT, Mb) recovery|Rate of undetectable viral RNA (continuous twice)|Time for hospitalization|Rate of adverse event	Tongji Hospital	All	18 Years and older (Adult, Older Adult)	Phase 3	10	Other	Interventional	Allocation: N/A|Intervention Model: Single Group Assignment|Masking: None (Open Label)|Primary Purpose: Treatment	2020-02-14	2020-02-09	2020-03-01	2020-11-09	9	2020-03-11	2020-03-17	Not Provided	No	Undecided	https://ClinicalTrials.gov/show/NCT04304313
140	NCT04326920	Sargramostim in Patients With Acute Hypoxic Respiratory Failure Due to COVID-19 (SARPAC)	Recruiting	No Results Available	COVID-19	Drug: Sargramostim|Other: Control	Improvement in oxygenation at a dose of 250 mcg daily during 5 days improves oxygenation in COVID-19 patients with acute hypoxic respiratory failure|Incidence of AE (Adverse Event)|Incidence of SAEs (Serious Adverse Event)|Clinical Status using 6-point ordinal scale|Clinical Status using Clincal sign score|Clinical Status using SOFA score (Sequential Organ Failure Assessment score),|Clinical Stat…	University Hospital, Ghent|Flanders Institute of Biotechnology	All	18 Years to 80 Years (Adult, Older Adult)	Phase 4	80	Other	Interventional	Allocation: Randomized|Intervention Model: Parallel Assignment|Masking: None (Open Label)|Primary Purpose: Treatment	2020-03-24	2020-03-24	2020-10-31	2020-12-31	9	2020-03-30	2020-04-24	Not Provided	Yes	No	https://ClinicalTrials.gov/show/NCT04326920
141	NCT04380519	Study of the Efficacy and Safety of a Single Administration of Olokizumab and RPH-104 With Standard Therapy in Patients With Severe Severe Acute Respiratory Syndrome Coronavirus 2 (SARS-CoV-2) Infection (COVID-19)	Recruiting	No Results Available	COVID-19	Biological: RPH-104 80 mg|Drug: Olokizumab 64 mg|Drug: Placebo	Proportion of patients, responded to the study therapy, in each of the treatment groups|Changes of patients' clinical status on a 6 points ordinal scale over time|Mortality rate over the follow-up period|Improvement of the patient's clinical status by at least 2 points on a 6-point ordinal scale in the absence of tocilizumab or sarilumab administration.|Proportion of patients received tocilizumab…	R-Pharm International, LLC|Data Management 365 LLC|K-Research, LLC|R-Pharm	All	18 Years to 100 Years (Adult, Older Adult)	Phase 2|Phase 3	372	Industry|Other	Interventional	Allocation: Randomized|Intervention Model: Parallel Assignment|Masking: Double (Participant, Investigator)|Primary Purpose: Treatment	2020-05-06	2020-04-23	2020-10-15	2020-11-15	6	2020-05-08	2020-05-08	Not Provided	Yes	Not Provided	https://ClinicalTrials.gov/show/NCT04380519
142	NCT04395664	Arrhythmias in Patients With COVID-19	Recruiting	No Results Available	COVID-19	Device: C3+ Holter Monitor	In-hospital mortality during hospitalization and a confirmed COVID-19 diagnosis|Incident intensive care unit admission during hospitalization and a confirmed COVID-19 diagnosis|Incident pulmonary embolism during hospitalization and a confirmed COVID-19 diagnosis|Incident cardiac arrest during hospitalization and a confirmed COVID-19 diagnosis|Incident hypoxic respiratory failure during hospitaliz…	Herlev and Gentofte Hospital	All	18 Years and older (Adult, Older Adult)		1000	Other	Observational	Observational Model: Cohort|Time Perspective: Prospective	2020-05-19	2020-04-16	2020-08-01	2021-04-01	11	2020-05-20	2020-05-20	Denmark	Not Provided	Undecided	https://ClinicalTrials.gov/show/NCT04395664
143	NCT04363034	Arkansas Expanded Access COVID-19 Convalescent Plasma Treatment Program	Available	No Results Available	COVID-19	Biological: Convalescent Plasma		University of Arkansas	All	18 Years and older (Adult, Older Adult)			Other	Expanded Access:Intermediate-size Population		2020-04-23				0	2020-04-27	2020-04-29	Not Provided	Not Provided	Not Provided	https://ClinicalTrials.gov/show/NCT04363034
144	NCT04344587	Awake Prone Position for Early Hypoxemia in COVID-19	Enrolling by invitation	No Results Available	COVID-19	Other: Self-prone position recommendation|Other: Usual care	Change in respiratory status|Length of time participant spends in the prone position|Length of time participant spends in the supine position|Length of time participant spends lying on side|Length of time participant spends sitting up|Length of time participant spends standing or walking|Dyspnea or difficult/labored breathing|Discomfort with proning|Length of hospital stay|Invasive mechanical ven…	Boston University	All	18 Years and older (Adult, Older Adult)	Not Applicable	560	Other	Interventional	Allocation: Randomized|Intervention Model: Parallel Assignment|Masking: None (Open Label)|Primary Purpose: Supportive Care	2020-04-08	2020-04-23	2020-12-01	2020-12-01	7	2020-04-14	2020-05-13	Not Provided	Yes	No	https://ClinicalTrials.gov/show/NCT04344587
145	NCT04353284	Camostat Mesylate in COVID-19 Outpatients	Not yet recruiting	No Results Available	COVID-19	Drug: Camostat Mesilate|Other: Placebo	Change in SARS-COV-2 viral load|Change in positive COVID-19 status|Change in COVID-19 symptom severity|Change in COVID-19 symptom frequency|Change in body temperature	Yale University	All	18 Years and older (Adult, Older Adult)	Phase 2	114	Other	Interventional	Allocation: Randomized|Intervention Model: Parallel Assignment|Masking: Quadruple (Participant, Care Provider, Investigator, Outcomes Assessor)|Primary Purpose: Treatment	2020-04-16	2020-05-31	2021-05-31	2021-05-31	12	2020-04-20	2020-05-20	Not Provided	Yes	No	https://ClinicalTrials.gov/show/NCT04353284
146	NCT04389710	Convalescent Plasma for the Treatment of COVID-19	Recruiting	No Results Available	COVID-19	Drug: Convalescent Plasma	Number of patients who receive COVID-19 convalescent plasma transfusions in acute care facilities infected with SARS-CoV-2|Number and type of adverse events associated with COVID-19 convalescent plasma in patients with COVID-19|Length of hospital stay|Length of Intensive Care Unit stay|Length of intubation|Survival to discharge|Changes in complete blood count in patients after receiving convalesc…	Thomas Jefferson University	All	18 Years and older (Adult, Older Adult)	Phase 2	100	Other	Interventional	Allocation: N/A|Intervention Model: Single Group Assignment|Masking: None (Open Label)|Primary Purpose: Treatment	2020-04-27	2020-04-15	2021-04-14	2021-04-14	11	2020-05-15	2020-05-15	Not Provided	Yes	Not Provided	https://ClinicalTrials.gov/show/NCT04389710
147	NCT04337541	Reduction in COVID-19 Infection Using Surgical Facial Masks Outside the Healthcare System	Recruiting	No Results Available	COVID-19	Other: Surgical facial mask	Reduction in COVID-19 infection frequency|Antibody-screening	Rigshospitalet, Denmark|Nordsjaellands Hospital|Hvidovre University Hospital|Herlev Hospital|Technical University of Denmark	All	18 Years and older (Adult, Older Adult)	Not Applicable	6000	Other	Interventional	Allocation: Randomized|Intervention Model: Parallel Assignment|Masking: None (Open Label)|Primary Purpose: Prevention	2020-04-02	2020-04-02	2020-07-01	2020-07-01	2	2020-04-07	2020-04-07	Not Provided	No	No	https://ClinicalTrials.gov/show/NCT04337541
148	NCT04338347	CAP-1002 in Severe COVID-19 Disease	Available	No Results Available	COVID-19	Biological: CAP-1002 Allogeneic Cardiosphere-Derived Cells		Capricor Inc.	All	18 Years and older (Adult, Older Adult)			Industry	Expanded Access:Intermediate-size Population|Treatment IND/Protocol		2020-03-31				0	2020-04-08	2020-05-05	United States	Not Provided	Not Provided	https://ClinicalTrials.gov/show/NCT04338347
149	NCT04400812	Attitude and Perception Towards COVID-19 Pandemic	Enrolling by invitation	No Results Available	COVID-19	Other: questionnaire	Knowledge about COVID-19 by questionnaire|Perception about COVID-19 by questionnaire|Attitude towards COVID-19 by questionnaire	Zagazig University	All	16 Years to 70 Years (Child, Adult, Older Adult)		5000	Other	Observational	Observational Model: Other|Time Perspective: Cross-Sectional	2020-05-20	2020-05-19	2020-06-01	2020-08-01	2	2020-05-25	2020-05-25	Egypt	Not Provided	Not Provided	https://ClinicalTrials.gov/show/NCT04400812
150	NCT04382755	Zilucoplan® in Improving Oxygenation and Short- and Long-term Outcome of COVID-19 Patients With Acute Hypoxic Respiratory Failure	Not yet recruiting	No Results Available	COVID-19	Drug: Zilucoplan®|Drug: Placebo	Mean change in oxygenation|Median change in oxygenation|number of AE's (Adverse Events)|number of SAE's (Serious Adverse Events)|mean change in 6-point ordinal scale change|Time since randomization until improvement in oxygenation|Number of days with hypoxia|Number of days of supplemental oxygen use|Time to absence of fever (defined as 37.1°C or more) for more than 48h without antipyretic|Number …	University Hospital, Ghent|UCB Pharma	All	18 Years and older (Adult, Older Adult)	Phase 2	81	Other|Industry	Interventional	Allocation: Randomized|Intervention Model: Parallel Assignment|Masking: None (Open Label)|Primary Purpose: Treatment	2020-05-07	2020-05-01	2021-05-01	2021-09-01	16	2020-05-11	2020-05-11	Not Provided	Yes	No	https://ClinicalTrials.gov/show/NCT04382755
151	NCT04379440	Geriatric Population COVID-19 Observational Study (GEROCOVIDobs)	Recruiting	No Results Available	COVID-19		Health status (WHO classification)|Incidence of Serious Adverse Events|COVID-19 prevalent symptoms at onset|COVID-19 Prognostic Factors|Incidence of COVID-19 in the RSA cohort|Affective/mood state change from baseline in the " At home " cohort|Cognitive function in the "Dementia" and "At home " cohorts|Daily Life Function in the "Dementia" and "At home " cohorts|Instrumental Daily Life function i…	Raffaele Antonelli Incalzi|Italian Society of Gerontology and Geriatrics|BLUECOMPANION FRANCE|BLUECOMPANION LTD|Campus Bio-Medico University	All	60 Years and older (Adult, Older Adult)		1500	Other	Observational	Observational Model: Cohort|Time Perspective: Other	2020-05-03	2020-04-25	2020-09-30	2020-11-30	7	2020-05-07	2020-05-07	Italy	No	Not Provided	https://ClinicalTrials.gov/show/NCT04379440
152	NCT04380402	Atorvastatin as Adjunctive Therapy in COVID-19	Not yet recruiting	No Results Available	COVID-19	Drug: Atorvastatin	Proportion of patients that progress to severe or critical requiring ICU admission and/or emergency salvage therapy, or death|Overall score of patients in each arm on Day 7 based on WHO Ordinal Scale for Clinical Improvement|Overall score of patients in each arm on Day 30 based on WHO Ordinal Scale for Clinical Improvement|Proportions of patients in each arm who test negative for SARS-CoV-2 on Da…	Mount Auburn Hospital	All	18 Years to 85 Years (Adult, Older Adult)	Phase 2	300	Other	Interventional	Allocation: Randomized|Intervention Model: Parallel Assignment|Masking: None (Open Label)|Primary Purpose: Treatment	2020-05-01	2020-05-20	2021-12-31	2022-05-08	23	2020-05-08	2020-05-22	Not Provided	Yes	No	https://ClinicalTrials.gov/show/NCT04380402
153	NCT04377035	The Role of Ultrasound in COVID-19	Recruiting	No Results Available	COVID-19		In-hospital mortality during hospitalization and a confirmed COVID-19 diagnosis|Incident ARDS (Adult Respiratory Distress Syndrome) and intensive care unit admission during hospitalization and a confirmed COVID-19 diagnosis|Incident hypoxic respiratory failure during hospitalization and a confirmed COVID-19 diagnosis|Incident pulmonary embolism during hospitalization and a confirmed COVID-19 diag…	University Hospital, Gentofte, Copenhagen	All	18 Years and older (Adult, Older Adult)		1000	Other	Observational	Observational Model: Cohort|Time Perspective: Prospective	2020-05-01	2020-03-31	2020-05-01	2021-03-01	11	2020-05-06	2020-05-08	Denmark	No	Undecided	https://ClinicalTrials.gov/show/NCT04377035
154	NCT04348422	Evaluating the Immune Response for COVID-19	Not yet recruiting	No Results Available	COVID-19	Diagnostic Test: COVID-19 RT-PCR|Diagnostic Test: COVID-19 Serology|Other: Symptoms questionnare	Proportion of symptomatic patients with immune response (IgM/IgG/IgA)|Proportion of Asymptomatic patients with immune response (IgM/IgG/IgA)|Time to IgM|Time to IgG|Time to IgA|Serology kits inter-observer agreement	Assaf-Harofeh Medical Center	All	18 Years and older (Adult, Older Adult)		1000	Other	Observational	Observational Model: Cohort|Time Perspective: Prospective	2020-04-13	2020-04-20	2020-12-01	2020-12-31	8	2020-04-16	2020-04-21	Not Provided	No	Undecided	https://ClinicalTrials.gov/show/NCT04348422
155	NCT04359277	A Randomized Trial of Anticoagulation Strategies in COVID-19	Recruiting	No Results Available	COVID-19	Drug: Enoxaparin Higher Dose|Drug: Lower-dose prophylactic anticoagulation	All-cause mortality|Incidence of Cardiac Arrest|Incidence of symptomatic Deep Venous Thrombosis|Incidence of Pulmonary Embolism|Incidence of Arterial thromboembolism|Incidence of myocardial infarction|Incidence of hemodynamic shock|Incidence of Renal failure|Days of hypoxemia|Cardiac injury (e.g. troponin, NTproBNP)|Hypercoagulability (e.g. D-dimer, fibrinogen)|DIC score|Incidence of major bleedi…	NYU Langone Health	All	18 Years and older (Adult, Older Adult)	Phase 3	1000	Other	Interventional	Allocation: Randomized|Intervention Model: Parallel Assignment|Masking: None (Open Label)|Primary Purpose: Treatment	2020-04-20	2020-04-16	2021-04-16	2021-04-16	12	2020-04-24	2020-05-01	Not Provided	Yes	Yes	https://ClinicalTrials.gov/show/NCT04359277
156	NCT04351763	Amiodarone or Verapamil in COVID-19 Hospitalized Patients With Symptoms	Recruiting	No Results Available	COVID-19	Drug: Amiodarone|Drug: Verapamil	Clinical improvement|Mean change in the 7-point ordinal scale|Mortality|Time to resolution of fever|Clinical improvement or fever resolution|Tachyarrhythmias|Mortality or tachyarrhythmias|Time to clinical improvement from admission using the 7-point ordinal scale|Change in NEWS2 score|Duration of hospitalization|PO2/FIO2	Nicolaus Copernicus University	All	18 Years to 99 Years (Adult, Older Adult)	Phase 2|Phase 3	804	Other	Interventional	Allocation: Randomized|Intervention Model: Parallel Assignment|Masking: Single (Outcomes Assessor)|Primary Purpose: Treatment	2020-04-14	2020-04-27	2021-03-02	2021-04-10	11	2020-04-17	2020-04-17	Not Provided	Yes	Not Provided	https://ClinicalTrials.gov/show/NCT04351763
157	NCT04354805	Administration of Chloropromazine as a Treatment for COVID-19	Not yet recruiting	No Results Available	COVID-19	Drug: Chlorpromazine Injection	Lactate dehydrogenase (LDH)	Cairo University	All	18 Years and older (Adult, Older Adult)	Phase 1|Phase 2	60	Other	Interventional	Allocation: Randomized|Intervention Model: Parallel Assignment|Masking: Triple (Participant, Care Provider, Investigator)|Primary Purpose: Treatment	2020-04-17	2020-05-01	2020-08-01	2020-09-01	4	2020-04-21	2020-04-21	Not Provided	Yes	Yes	https://ClinicalTrials.gov/show/NCT04354805
158	NCT04340544	Hydroxychloroquine for the Treatment of Mild COVID-19 Disease	Recruiting	No Results Available	COVID-19	Drug: Hydroxychloroquine|Drug: Placebo	Difference in time to resolution of clinical signs and symptoms of mild COVID-19 treated with hydroxychloroquine or placebo as assessed by daily self-assessment|Difference between hydroxychloroquine- and placebotreated patients on an ordinal outcome scale until Day 28 (death, admission to intensive care, hospitalization, continuing disease, recovered)|All-cause mortality within 28 days	University Hospital Tuebingen|Robert Bosch Medical Center|Universitätsklinikum Hamburg-Eppendorf|Bernhard Nocht Institute for Tropical Medicine	All	18 Years to 99 Years (Adult, Older Adult)	Phase 3	2700	Other	Interventional	Allocation: Randomized|Intervention Model: Parallel Assignment|Masking: Quadruple (Participant, Care Provider, Investigator, Outcomes Assessor)|Primary Purpose: Treatment	2020-04-03	2020-04-22	2021-11-30	2022-09-30	29	2020-04-09	2020-05-11	Not Provided	Yes	Not Provided	https://ClinicalTrials.gov/show/NCT04340544
159	NCT04400890	Randomized Proof-of-Concept Trial to Evaluate the Safety and Explore the Effectiveness of Resveratrol for COVID-19	Not yet recruiting	No Results Available	COVID-19	Drug: Resveratrol|Dietary Supplement: Vitamin D3	Hospitalization rates for COVID-19|ICU Admission Rates|Invasive Ventilation Rates	Marvin McCreary, MD|Mount Carmel Health System	All	45 Years and older (Adult, Older Adult)	Phase 2	200	Other	Interventional	Allocation: Randomized|Intervention Model: Parallel Assignment|Masking: Quadruple (Participant, Care Provider, Investigator, Outcomes Assessor)|Primary Purpose: Treatment	2020-05-22	2020-06-01	2020-09-01	2020-11-01	5	2020-05-25	2020-05-25	Not Provided	Yes	No	https://ClinicalTrials.gov/show/NCT04400890
160	NCT04384900	Accelerated Prone Position Ventilation of Patients With COVID-19	Recruiting	No Results Available	COVID-19	Procedure: Prone position ventilation	Days alive without respiratory life support (invasive mechanical ventilation) at day 28.|Days alive and out of hospital on day 28 after randomisation.|Days alive at day 28 without life support (vasopressor/inotropic support, invasive mechanical ventilation or renal replacement therapy).|Number of participants with one or more SARs as described in section 6.1 plus incidence of new persistent nerve…	Nordsjaellands Hospital	All	18 Years and older (Adult, Older Adult)	Not Applicable	150	Other	Interventional	Allocation: Randomized|Intervention Model: Parallel Assignment|Masking: Single (Outcomes Assessor)|Primary Purpose: Treatment	2020-05-11	2020-05-11	2020-11-01	2020-12-01	6	2020-05-12	2020-05-14	Not Provided	Yes	Yes	https://ClinicalTrials.gov/show/NCT04384900
161	NCT04356690	Etoposide in Patients With COVID-19 Infection	Recruiting	No Results Available	COVID-19	Drug: Etoposide	Change in pulmonary status|Change in ferritin levels|Change in C-reactive protein levels|Change in d-dimer levels|Change in white blood cell count|Incidence of serious adverse events|Overall survival|Length of hospitalization|Duration of ventilation|Ventilator free days|Improvement in arterial oxygen partial pressure (PaO2) to fractional inspired oxygen (FiO2)	Boston Medical Center	All	18 Years and older (Adult, Older Adult)	Phase 2	64	Other	Interventional	Allocation: Randomized|Intervention Model: Parallel Assignment|Masking: None (Open Label)|Primary Purpose: Supportive Care	2020-04-17	2020-05-08	2020-12-01	2021-12-01	18	2020-04-22	2020-05-11	Not Provided	No	No	https://ClinicalTrials.gov/show/NCT04356690
162	NCT04369807	Mapping Organ Health Following COVID-19 Disease Due to SARS-CoV-2 Infection	Recruiting	No Results Available	COVID-19	Diagnostic Test: Outpatient MRI	Characterise prevalence and severity of organ volume change and damage (heart, kidneys and liver)|Characterise prevalence and severity of organ volume change and damage (lung, pancreas and spleen)|Change from Baseline in liver-specific biomarkers: volume, iron corrected T1(cT1), fat content and T2star|Change from Baseline in organ-specific biomarkers characterising organ volume change in the hear…	Perspectum Diagnostics Ltd	All	18 Years and older (Adult, Older Adult)		507	Industry	Observational	Observational Model: Cohort|Time Perspective: Prospective	2020-04-22	2020-04-21	2023-05-31	2023-05-31	37	2020-04-30	2020-04-30	United Kingdom	No	No	https://ClinicalTrials.gov/show/NCT04369807
163	NCT04375124	Treatment of Angiotensin Peptide (1-7) for COVID-19	Recruiting	No Results Available	COVID-19	Biological: Biological/Vaccine: Angiotensin peptide (1-7) derived plasma	mortality	Kanuni Sultan Suleyman Training and Research Hospital	All	18 Years and older (Adult, Older Adult)	Not Applicable	20	Other	Interventional	Allocation: Non-Randomized|Intervention Model: Parallel Assignment|Masking: None (Open Label)|Primary Purpose: Treatment	2020-05-01	2020-04-25	2020-08-31	2020-09-30	5	2020-05-05	2020-05-15	Not Provided	Not Provided	Undecided	https://ClinicalTrials.gov/show/NCT04375124
164	NCT04381351	Noncoding RNAs in COVID-19 and COVID-19 Related Kidney Dysfunction	Recruiting	No Results Available	COVID-19		predicitive value of noncoding RNAs in COVID-19 associated organ dysfunction	Heinrich-Heine University, Duesseldorf	All	18 Years to 90 Years (Adult, Older Adult)		50	Other	Observational	Observational Model: Cohort|Time Perspective: Prospective	2020-05-07	2020-04-16	2021-03-01	2021-07-31	15	2020-05-08	2020-05-08	Germany	No	Undecided	https://ClinicalTrials.gov/show/NCT04381351
165	NCT04377789	Effect of Quercetin on Prophylaxis and Treatment of COVID-19	Recruiting	No Results Available	COVID-19	Dietary Supplement: Quercetin Prophylaxis|Dietary Supplement: Quercetin Treatment	Prevalence of COVID-19 calculated using a questionnaire|Standardized Mortality rate|Morbidity rate	Kanuni Sultan Suleyman Training and Research Hospital	All	18 Years and older (Adult, Older Adult)	Not Applicable	50	Other	Interventional	Allocation: Non-Randomized|Intervention Model: Parallel Assignment|Masking: None (Open Label)|Primary Purpose: Prevention	2020-05-01	2020-03-20	2020-07-31	2020-08-31	5	2020-05-06	2020-05-15	Not Provided	Yes	Not Provided	https://ClinicalTrials.gov/show/NCT04377789
166	NCT04383002	High Dose Inhaled Nitric Oxide for COVID-19 (ICU Patients)	Not yet recruiting	No Results Available	COVID-19	Drug: Nitric Oxide	COVID-19 PCR status at completion of treatment (day 3) from tracheal aspirate	University Health Network, Toronto	All	18 Years and older (Adult, Older Adult)	Phase 1	20	Other	Interventional	Allocation: Randomized|Intervention Model: Parallel Assignment|Masking: None (Open Label)|Primary Purpose: Treatment	2020-05-01	2020-05-01	2020-12-01	2020-12-01	7	2020-05-11	2020-05-11	Not Provided	No	Not Provided	https://ClinicalTrials.gov/show/NCT04383002
167	NCT04366115	Evaluating AVM0703 for Treatment of COVID-19	Not yet recruiting	No Results Available	COVID-19	Drug: AVM0703|Drug: Placebo|Drug: hydrocortisone	Dose-Limiting Toxicities|28 day all-cause mortality will be a primary end point for Phase 1 and 2	AVM Biotechnology LLC|Medpace, Inc.	All	18 Years and older (Adult, Older Adult)	Phase 1|Phase 2	126	Industry	Interventional	Allocation: Randomized|Intervention Model: Parallel Assignment|Masking: None (Open Label)|Primary Purpose: Treatment	2020-04-26	2020-06-01	2022-06-01	2023-06-01	36	2020-04-28	2020-04-28	Not Provided	Yes	No	https://ClinicalTrials.gov/show/NCT04366115
168	NCT04376398	Survey: COVID-19 Patients Managed in the Operating Theatre of Belgian Hospitals	Recruiting	No Results Available	COVID-19		Global evaluation of the implication of the Belgian anesthesiologists during COVID-19 pandemic|If any compare our results with other countries	Cliniques universitaires Saint-Luc- Université Catholique de Louvain|Society for Anesthesia and Resuscitation of Belgium	All	up to 100 Years (Child, Adult, Older Adult)		200	Other	Observational	Observational Model: Case-Only|Time Perspective: Prospective	2020-05-04	2020-04-06	2020-06-30	2020-09-30	5	2020-05-06	2020-05-06	Belgium	Yes	No	https://ClinicalTrials.gov/show/NCT04376398
169	NCT04365725	Multicenter, Retrospective Study of the Effects of Remdesivir in the Treatment of Severe Covid-19 Infections	Recruiting	No Results Available	COVID-19	Drug: Remdesivir	Clinical course on Day 15.|Clinical course on Day 3.|Clinical course on Day 8|Clinical course on Day 11.|Clinical course on Day 29.|Duration of treatment|Sepsis-related Organ Failure Assessment score|Duration without mechanical ventilation|Mortality|cumulative incidence of grade 3 and 4 adverse events (AEs).	Assistance Publique - Hôpitaux de Paris	All	18 Years and older (Adult, Older Adult)		200	Other	Observational	Observational Model: Cohort|Time Perspective: Retrospective	2020-04-25	2020-05-05	2020-06-01	2020-06-01	0	2020-04-28	2020-05-13	France	No	No	https://ClinicalTrials.gov/show/NCT04365725
170	NCT04327674	The Use of Focused Lung Ultrasound in Patients Suspected of COVID-19	Recruiting	No Results Available	COVID-19		FLUS findings and respiratory failure|FLUS findings and chest x-ray.|FLUS findings and admission to intensive care.|FLUS findings and SAR-CoV-2 PCR-test result.	University of Aarhus	All	18 Years and older (Adult, Older Adult)		375	Other	Observational	Observational Model: Cohort|Time Perspective: Prospective	2020-03-27	2020-03-14	2020-05-15	2020-05-15	2	2020-03-31	2020-03-31	Denmark	No	No	https://ClinicalTrials.gov/show/NCT04327674
171	NCT04351646	Diagnostics of COVID-19/DARTS (Development and Assessment of Rapid Testing for SARS-CoV-2 Outbreak)	Not yet recruiting	No Results Available	COVID-19		Antibody titres to SARS-CoV-2	St George's, University of London	All	18 Years and older (Adult, Older Adult)		500	Other	Observational	Observational Model: Cohort|Time Perspective: Prospective	2020-04-07	2020-04-15	2022-04-15	2022-04-15	24	2020-04-17	2020-04-17	United Kingdom	No	Not Provided	https://ClinicalTrials.gov/show/NCT04351646
172	NCT04361981	Influence of COVID-19 Infection in Thromboembolic Venous Disease: National Cohort Study	Not yet recruiting	No Results Available	COVID-19	Other: Deep Venous Disease Diagnostic	Deep Venous Disease Incidence|30-days mortality|ICU admission|Anticoagulant treatment	Sociedad Espanola de Angiologia y Cirugia Vascular	All	Child, Adult, Older Adult		50	Other	Observational	Observational Model: Cohort|Time Perspective: Prospective	2020-04-23	2020-04-01	2020-08-31	2020-12-31	8	2020-04-24	2020-04-27	Spain	No	Undecided	https://ClinicalTrials.gov/show/NCT04361981
173	NCT04333355	Safety in Convalescent Plasma Transfusion to COVID-19	Recruiting	No Results Available	COVID-19	Biological: Convalescent Plasma	Side effects|Heart Failure|Pulmonary Edema|Allergic Reaction|Viral load of SARS-CoV-2	Hospital San Jose Tec de Monterrey|Tecnologico de Monterrey	All	18 Years and older (Adult, Older Adult)	Phase 1	20	Other	Interventional	Allocation: N/A|Intervention Model: Single Group Assignment|Masking: None (Open Label)|Primary Purpose: Treatment	2020-03-31	2020-05-25	2020-12-20	2021-04-30	11	2020-04-03	2020-05-08	Not Provided	Yes	Undecided	https://ClinicalTrials.gov/show/NCT04333355
174	NCT04366050	Ramipril for the Treatment of COVID-19	Not yet recruiting	No Results Available	COVID-19	Drug: Ramipril 2.5 MG Oral Capsule|Drug: Placebo oral capsule	Composite of mortality or need for ICU admission or ventilator use	University of California, San Diego|Pfizer	All	18 Years and older (Adult, Older Adult)	Phase 2	560	Other|Industry	Interventional	Allocation: Randomized|Intervention Model: Parallel Assignment|Masking: Triple (Participant, Care Provider, Investigator)|Primary Purpose: Treatment	2020-04-24	2020-04-01	2021-04-01	2021-04-01	12	2020-04-28	2020-04-28	Not Provided	Yes	Not Provided	https://ClinicalTrials.gov/show/NCT04366050
175	NCT04368065	Registry to Study Factors That May Impact COVID-19 Occurrence and Severity	Recruiting	No Results Available	COVID-19		COVID-19 symptom occurrence and severity|COVID-19 treatments|Hospitalization	Iqvia Pty Ltd	All	18 Years and older (Adult, Older Adult)		100000	Industry	Observational	Observational Model: Cohort|Time Perspective: Prospective	2020-04-28	2020-04-02	2021-12-31	2022-06-01	25	2020-04-29	2020-04-29	United States	No	Yes	https://ClinicalTrials.gov/show/NCT04368065
176	NCT04391712	Cold Laser Therapy for COVID-19 Positive Patients With Pulmonary Disease	Recruiting	No Results Available	COVID-19	Device: MLS Laser|Other: Regular Inpatient Medical Care	Patient Disposition Post treatment|oxygenation|IL-6 levels|Chest Xray radiographic results|Brescia-COVID Respiratory Severity Scale|SMART-COP Score|PSI Score|CRP levels	Lowell General Hospital	All	18 Years to 90 Years (Adult, Older Adult)	Phase 2	20	Other	Interventional	Allocation: Randomized|Intervention Model: Parallel Assignment|Masking: None (Open Label)|Primary Purpose: Treatment	2020-05-04	2020-04-30	2020-05-30	2020-06-30	2	2020-05-18	2020-05-18	Not Provided	No	Not Provided	https://ClinicalTrials.gov/show/NCT04391712
177	NCT04341675	Sirolimus Treatment in Hospitalized Patients With COVID-19 Pneumonia	Recruiting	No Results Available	COVID-19	Drug: Sirolimus|Drug: Placebo	Proportion of patients who are alive and free from advanced respiratory support measures at day 28.|Proportion of patients who require escalation in care|Change over time in study-specific biomarkers (LDH, Ferritin, D-dimer, lymphocyte count)|Proportion of patients surviving to hospital discharge|Drug safety profile|Duration of advanced respiratory support|Duration of hospital stay|Time from trea…	University of Cincinnati	All	18 Years and older (Adult, Older Adult)	Phase 2	30	Other	Interventional	Allocation: Randomized|Intervention Model: Parallel Assignment|Masking: Quadruple (Participant, Care Provider, Investigator, Outcomes Assessor)|Primary Purpose: Treatment	2020-04-05	2020-04-24	2020-07-01	2020-09-01	4	2020-04-10	2020-05-20	Not Provided	Yes	No	https://ClinicalTrials.gov/show/NCT04341675
178	NCT04394416	Trial of Imatinib for Hospitalized Adults With COVID-19	Not yet recruiting	No Results Available	COVID-19	Drug: Imatinib|Drug: Placebo oral tablet	The proportion of patients with a two-point change using the 8-category ordinal scale|All-Cause mortality|Time to a 2-point clinical change|Hospitalization|Duration of ECMO or invasive mechanical ventilation|Duration of ICU stay|SARS-CoV-2 negative|Negative oropharyngeal or nasopharyngeal swab|Serious adverse events (SAEs)|Discontinuation due to adverse events	University of Maryland, Baltimore	All	18 Years and older (Adult, Older Adult)	Phase 3	204	Other	Interventional	Allocation: Randomized|Intervention Model: Parallel Assignment|Masking: None (Open Label)|Primary Purpose: Treatment	2020-05-08	2020-05-20	2022-06-01	2023-06-01	36	2020-05-19	2020-05-19	Not Provided	Yes	No	https://ClinicalTrials.gov/show/NCT04394416
179	NCT04397757	COVID-19 Convalescent Plasma for the Treatment of Hospitalized Patients With Pneumonia Caused by SARS-CoV-2.	Recruiting	No Results Available	COVID-19	Biological: COVID-19 Convalescent Plasma	Participants with serious adverse events.|Comparison of clinical severity score between patients on the experimental versus control arms;|Clinical status assessment, using 8-point ordinal scale, of convalescent plasma administration by comparing treatment vs control arms|Clinical status assessment using the National Early Warning Score (NEWS) of convalescent plasma administration by comparing tre…	University of Pennsylvania	All	18 Years and older (Adult, Older Adult)	Phase 1	80	Other	Interventional	Allocation: Randomized|Intervention Model: Parallel Assignment|Masking: None (Open Label)|Primary Purpose: Treatment	2020-05-19	2020-05-13	2020-09-13	2020-11-13	6	2020-05-21	2020-05-21	Not Provided	Yes	Not Provided	https://ClinicalTrials.gov/show/NCT04397757
180	NCT04329923	The PATCH Trial (Prevention And Treatment of COVID-19 With Hydroxychloroquine)	Recruiting	No Results Available	COVID-19	Drug: Hydroxychloroquine Sulfate 400 mg twice a day|Drug: Hydroxychloroquine Sulfate 600 mg twice a day|Drug: Hydroxychloroquine Sulfate 600 mg once a day|Drug: Placebo oral tablet	Median release from quarantine time|Rate of hospital discharge|Rate of infection|Rate of housemate infection|Rate of hospitalization|Cohort 1 adverse event rate|Time to condition appropriate for discharge|Rate of ICU admission|Time to PCR negativity|Cohort 2 adverse events|Scheduled shifts missed|Cohort 3 adverse events	Ravi Amaravadi, MD|University of Pennsylvania	All	18 Years and older (Adult, Older Adult)	Phase 2	400	Other	Interventional	Allocation: Randomized|Intervention Model: Parallel Assignment|Masking: Triple (Participant, Care Provider, Investigator)|Primary Purpose: Treatment	2020-03-30	2020-04-09	2021-04-01	2021-12-01	19	2020-04-01	2020-04-28	Not Provided	No	Yes	https://ClinicalTrials.gov/show/NCT04329923
181	NCT04361643	Low-dose Lenalidomide for Non-severe COVID-19 Treatment Trial	Not yet recruiting	No Results Available	COVID-19	Drug: Lenalidomide as a 5 mg capsule PO daily, days 1, 3, and 5.|Drug: Placebo	Clinical improvement|Immune-inflammatory improvement|Mortality	Hospital Universitario Getafe	All	60 Years and older (Adult, Older Adult)	Phase 4	120	Other	Interventional	Allocation: Randomized|Intervention Model: Parallel Assignment|Masking: Quadruple (Participant, Care Provider, Investigator, Outcomes Assessor)|Primary Purpose: Treatment	2020-04-23	2020-04-27	2020-08-31	2020-12-31	8	2020-04-24	2020-04-29	Not Provided	No	No	https://ClinicalTrials.gov/show/NCT04361643
182	NCT04318418	ACE Inhibitors, Angiotensin II Type-I Receptor Blockers and Severity of COVID-19	Not yet recruiting	No Results Available	COVID-19		Severe COVID-19|Death	Neuromed IRCCS	All	Child, Adult, Older Adult		5000	Other	Observational	Observational Model: Case-Control|Time Perspective: Retrospective	2020-03-19	2020-03-23	2020-04-10	2020-04-30	1	2020-03-24	2020-03-24	Italy	No	Not Provided	https://ClinicalTrials.gov/show/NCT04318418
183	NCT04333628	Chloroquine for Mild Symptomatic and Asymptomatic COVID-19	Not yet recruiting	No Results Available	COVID-19	Drug: chloroquine|Other: standard care	change in virus duration (viral shedding)|change in the number of patients going from asymptomatic to moderately disease	HaEmek Medical Center, Israel|T MAY BIOPHARMA LTD.	All	18 Years and older (Adult, Older Adult)	Phase 2|Phase 3	210	Other	Interventional	Allocation: Randomized|Intervention Model: Parallel Assignment|Masking: None (Open Label)|Primary Purpose: Treatment	2020-04-01	2020-04-01	2021-04-01	2021-12-01	20	2020-04-03	2020-04-14	Not Provided	Yes	No	https://ClinicalTrials.gov/show/NCT04333628
184	NCT04365738	Pulmonary Rehabilitation in Post-Acute Period of COVID-19 Infection	Completed	No Results Available	COVID-19	Other: Rehabilitation	Dyspnea|Chest expansion|Fatigue severity|Visual Analog Scale for pain|Hospital anxiety and depression scale	Istanbul Bilgi University	All	28 Years to 45 Years (Adult)	Not Applicable	270	Other	Interventional	Allocation: Randomized|Intervention Model: Parallel Assignment|Masking: Single (Investigator)|Primary Purpose: Treatment	2020-04-26	2020-03-11	2020-04-10	2020-04-26	1	2020-04-28	2020-04-28	Not Provided	Yes	Undecided	https://ClinicalTrials.gov/show/NCT04365738
185	NCT04330599	Longitudinal Population-based Observational Study of COVID-19 in the UK Population	Not yet recruiting	No Results Available	COVID-19		Incidence of confirmed COVID-19|Incidence of probable or suspected COVID-19|Incidence of COVID-19 requiring hospitalisation|Incidence of COVID-19 requiring ventilatory support|Incidence of fatal COVID-19|Symptom duration per COVID-19 episode|Symptom severity per COVID-19 episode|Incidence of seroconversion to SARS-CoV-2|Incidence of recurrent COVID-19|EQ-5D-3L health-related quality of life score…	Queen Mary University of London|King's College London|London School of Hygiene and Tropical Medicine|University of Edinburgh|Swansea University|Queen's University, Belfast|Barts Charity	All	16 Years and older (Child, Adult, Older Adult)		12000	Other	Observational	Observational Model: Cohort|Time Perspective: Prospective	2020-03-31	2020-05-05	2025-04-01	2025-04-01	58	2020-04-01	2020-04-28	Not Provided	No	Yes	https://ClinicalTrials.gov/show/NCT04330599
186	NCT04285801	Critically Ill Patients With COVID-19 in Hong Kong: a Multicentre Observational Cohort Study	Completed	No Results Available	COVID-19		28 day mortality|vasopressor days|days on mechanical ventilation|sequential organ function assessment score|ECMO use|percentage nitric oxide use|percentage free from oxygen supplement	Chinese University of Hong Kong	All	18 Years and older (Adult, Older Adult)		8	Other	Observational	Observational Model: Case-Only|Time Perspective: Retrospective	2020-02-24	2020-02-14	2020-02-25	2020-02-25	0	2020-02-26	2020-03-10	Hong Kong (China)	No	No	https://ClinicalTrials.gov/show/NCT04285801
187	NCT04367896	COVID-19 OUTBREAK AND SOLID ORGAN TRANSPLANTATION (SOT) : AN INTERNATIONAL WEB-BASED SURVEY	Completed	No Results Available	COVID-19 OUTBREAK AND SOLID ORGAN TRANSPLANTATION	Other: Survey Group	Management of Solid Organ Transplant during COVID-19 pandemic|Equity of resource distribution|Equity rank of resource distribution	Fondazione Policlinico Universitario Agostino Gemelli IRCCS		Child, Adult, Older Adult		1819	Other	Observational	Observational Model: Other|Time Perspective: Prospective	2020-04-27	2020-03-24	2020-04-17	2020-04-17	0	2020-04-29	2020-04-29	Italy	No	No	https://ClinicalTrials.gov/show/NCT04367896
188	NCT04380792	Prevalence of DVT or PE in Patients Infected With COVID-19 Admitted to Hospital	Recruiting	No Results Available	COVID-19		VTE events and complications	Manuel Monreal|Foundation for the study of VTE diseases. (FUENTE)	All	Child, Adult, Older Adult		5000	Other	Observational	Observational Model: Other|Time Perspective: Retrospective	2020-05-07	2020-04-13	2025-04-13	2025-06-30	62	2020-05-08	2020-05-08	Spain	Not Provided	Undecided	https://ClinicalTrials.gov/show/NCT04380792
189	NCT04376879	Predicting the Need for Intubation in Hospitalised COVID-19 Patients (PRED ICU COVID19)	Not yet recruiting	No Results Available	COVID-19	Other: Data monitoring for 48h within the first 12 hours of admission for COVID-19	the number of intubations in COVID-19 patients initially hospitalised in wards|the number of intubations in COVID-19 patients initially hospitalised in wards.	Central Hospital, Nancy, France	All	18 Years and older (Adult, Older Adult)		384	Other	Observational	Observational Model: Cohort|Time Perspective: Prospective	2020-05-04	2020-05-01	2020-11-01	2020-11-01	6	2020-05-06	2020-05-08	France	No	Not Provided	https://ClinicalTrials.gov/show/NCT04376879
190	NCT04361500	Registry of COVID-19 Patients Treated With the Seraph 100 Microbind Affinity Blood Filter	Recruiting	No Results Available	COVID-19	Device: Seraph 100	Survival|Length of ICU stay|Length of Hospital stay|Length of ventilator therapy|Adverse events	Hannover Medical School|Medical Clinic V Nephrology, Academic Teaching Hospital Brunswick	All	18 Years to 99 Years (Adult, Older Adult)		100	Other	Observational	Observational Model: Case-Only|Time Perspective: Prospective	2020-04-22	2020-04-15	2020-10-01	2021-10-01	17	2020-04-24	2020-04-24	Germany	Not Provided	No	https://ClinicalTrials.gov/show/NCT04361500
191	NCT04355143	Colchicine to Reduce Cardiac Injury in COVID-19 (COLHEART-19)	Recruiting	No Results Available	COVID-19	Drug: Colchicine Tablets|Other: Current care per UCLA treating physicians	Composite of all-cause mortality, need for mechanical ventilation, or need for mechanical circulatory support (MCS)|Delta (peak minus baseline) troponin level|Delta (baseline to peak) brain natriuretic peptide (BNP) level|Change in left ventricular ejection fraction (LVEF) on echocardiography|Delta (peak minus baseline) C-Reactive protein (CRP) inflammatory biomarker level|Delta (peak minus basel…	University of California, Los Angeles	All	18 Years and older (Adult, Older Adult)	Phase 2	150	Other	Interventional	Allocation: Randomized|Intervention Model: Parallel Assignment|Masking: None (Open Label)|Primary Purpose: Treatment	2020-04-14	2020-05-01	2021-04-25	2021-04-25	11	2020-04-21	2020-05-21	Not Provided	No	No	https://ClinicalTrials.gov/show/NCT04355143
192	NCT04304053	Treatment of COVID-19 Cases and Chemoprophylaxis of Contacts as Prevention	Recruiting	No Results Available	COVID-19	Drug: Treatment and prophylaxis|Other: Standard Public Health measures	Effectiveness of chemoprophylaxis assessed by incidence of secondary COVID-19 cases|The virological clearance rate of throat swabs, sputum, or lower respiratory tract secretions at days 3|The mortality rate of subjects at weeks 2|Proportion of participants that drop out of study|Proportion of participants that show non-compliance with study drug	Fundacio Lluita Contra la SIDA|Germans Trias i Pujol Hospital|Department of Health, Generalitat de Catalunya|FUNDACIóN FLS DE LUCHA CONTRA EL SIDA, LAS ENFERMEDADES INFECCIOSAS Y LA PROMOCIóN DE LA SALUD Y LA CIENCIA|Laboratorios Gebro Pharma SA|Laboratorios Rubió|Institut Catala de Salut	All	18 Years and older (Adult, Older Adult)	Phase 3	3040	Other	Interventional	Allocation: Randomized|Intervention Model: Parallel Assignment|Masking: None (Open Label)|Primary Purpose: Prevention	2020-03-05	2020-03-18	2020-06-15	2020-06-15	2	2020-03-11	2020-04-16	Not Provided	Yes	Yes	https://ClinicalTrials.gov/show/NCT04304053
193	NCT04362085	Coagulopathy of COVID-19: A Pragmatic Randomized Controlled Trial of Therapeutic Anticoagulation Versus Standard Care	Recruiting	No Results Available	COVID-19	Drug: Therapeutic Anticoagulation	Composite outcome of ICU admission (yes/no), non-invasive positive pressure ventilation (yes/no), invasive mechanical ventilation (yes/no), or all-cause death (yes/no) up to 28 days.|All-cause death|Composite outcome of ICU admission or all-cause death|Major bleeding|Number of participants who received red blood cell transfusion|Number of participants with transfusion of platelets, frozen plasma,…	St. Michael's Hospital, Toronto|University of Vermont Medical Center	All	18 Years and older (Adult, Older Adult)	Phase 3	462	Other	Interventional	Allocation: Randomized|Intervention Model: Parallel Assignment|Masking: None (Open Label)|Primary Purpose: Treatment	2020-04-20	2020-05-11	2020-11-01	2020-12-01	6	2020-04-24	2020-05-15	Not Provided	Yes	No	https://ClinicalTrials.gov/show/NCT04362085
194	NCT04372004	Comparison of the Efficacy of Rapid Tests to Identify COVID-19 Infection (CATCh COVID-19)	Not yet recruiting	No Results Available	COVID-19	Diagnostic Test: diagnostic tests for COVID-19 infection	Compare the efficacy of detection of viral infection using serology and viral-RNA detection kits|Define the temporal trend of antibodies in blood	Texas Cardiac Arrhythmia Research Foundation	All	18 Years to 85 Years (Adult, Older Adult)	Not Applicable	100	Other	Interventional	Allocation: Non-Randomized|Intervention Model: Parallel Assignment|Masking: None (Open Label)|Primary Purpose: Diagnostic	2020-04-29	2020-05-01	2021-05-01	2021-06-01	13	2020-05-01	2020-05-08	Not Provided	No	No	https://ClinicalTrials.gov/show/NCT04372004
195	NCT04351620	High-dose Hydroxychloroquine for the Treatment of Ambulatory Patients With Mild COVID-19	Recruiting	No Results Available	COVID-19	Drug: Hydroxychloroquine	Tolerability of high dose HCQ as measured by HCQ dose modification|Tolerability of high dose HCQ as measured by discontinuation of HCQ|Tolerability of High Dose HCQ as measured by Adverse Events|Rate of hospitalization due to COVID-19 as measured by number of patients hospitalized|Time to defervescence as measured in days while on treatment protocol|Resolution of other COVID-19 symptoms measured …	University of Chicago	All	18 Years and older (Adult, Older Adult)	Phase 1	20	Other	Interventional	Allocation: N/A|Intervention Model: Single Group Assignment|Masking: None (Open Label)|Primary Purpose: Treatment	2020-04-14	2020-04-01	2020-06-01	2020-06-01	2	2020-04-17	2020-04-17	Not Provided	Not Provided	Undecided	https://ClinicalTrials.gov/show/NCT04351620
196	NCT04360278	Plasma Collection From Convalescent and/or Immunized Donors for the Treatment of COVID-19	Recruiting	No Results Available	COVID-19		Collection of convalescent plasma	National Institutes of Health Clinical Center (CC)	All	18 Years and older (Adult, Older Adult)		1500	NIH	Observational	Observational Model: Cohort|Time Perspective: Prospective	2020-04-22	2020-04-21	2030-04-14	2030-04-14	119	2020-04-24	2020-05-04	United States	Not Provided	Not Provided	https://ClinicalTrials.gov/show/NCT04360278
197	NCT04319315	Social Media Effect on Knowledge Dissemination During COVID-19 Virus Outbreak	Recruiting	No Results Available	COVID-19	Other: survey	Number of physicians affected by social media measured by online survey designed to measure the influence of social media on medical practice	Assiut University	All	25 Years to 65 Years (Adult, Older Adult)		400	Other	Observational	Observational Model: Other|Time Perspective: Prospective	2020-03-16	2020-03-11	2020-04-01	2020-04-16	1	2020-03-24	2020-04-07	Egypt	No	No	https://ClinicalTrials.gov/show/NCT04319315
198	NCT04370236	XPro1595 for the Treatment of Pulmonary Complications From COVID-19	Not yet recruiting	No Results Available	COVID-19	Drug: XPro1595	Proportion of participants with treatment failure|Proportion of participants with an increase in the World Health Organization (WHO) Ordinal Scale of Clinical Improvement|Time to treatment failure|Proportion of patients with all-cause mortality|Time to death|Length of index-hospital stay|Length of ICU level of care	Inmune Bio, Inc.	All	50 Years to 100 Years (Adult, Older Adult)	Phase 2	150	Industry	Interventional	Allocation: Randomized|Intervention Model: Parallel Assignment|Masking: None (Open Label)|Primary Purpose: Treatment	2020-04-29	2020-06-01	2021-01-01	2021-01-01	7	2020-04-30	2020-04-30	Not Provided	Not Provided	Undecided	https://ClinicalTrials.gov/show/NCT04370236
199	NCT04363216	Pharmacologic Ascorbic Acid as an Activator of Lymphocyte Signaling for COVID-19 Treatment	Not yet recruiting	No Results Available	COVID-19	Drug: Ascorbic Acid	Clinical Improvement|Patient status upgraded to ICU level [Clinical decline]|Oxygen supplementation|Days with fever|Days to discharge|SAEs	Thomas Jefferson University	All	18 Years and older (Adult, Older Adult)	Phase 2	66	Other	Interventional	Allocation: Randomized|Intervention Model: Sequential Assignment|Masking: None (Open Label)|Primary Purpose: Treatment	2020-04-23	2020-05-01	2021-05-01	2021-05-01	12	2020-04-27	2020-05-05	Not Provided	No	No	https://ClinicalTrials.gov/show/NCT04363216
200	NCT04334382	Hydroxychloroquine vs. Azithromycin for Outpatients in Utah With COVID-19	Recruiting	No Results Available	COVID-19	Drug: Hydroxychloroquine|Drug: Azithromycin	Hospitalization within 14 days of enrollment|Duration of COVID-19-attributable symptoms|Hospital-free days at 28 days|Ventilator-free days at 28 days|ICU-free days at 28 days	Intermountain Health Care, Inc.|University of Utah|Utah Department of Health	All	45 Years and older (Adult, Older Adult)	Phase 3	1550	Other	Interventional	Allocation: Randomized|Intervention Model: Parallel Assignment|Masking: None (Open Label)|Primary Purpose: Treatment	2020-04-02	2020-04-02	2020-12-31	2021-12-31	20	2020-04-06	2020-04-09	Not Provided	Yes	No	https://ClinicalTrials.gov/show/NCT04334382
201	NCT04367662	Study of the Vascular Compartment and Hypercoagulability During Coronavirus Infection COVID-19	Recruiting	No Results Available	COVID-19	Procedure: blood sampling	Clinical worsening (yes/no) of the patient during hospitalization|D-DIMERS plasma levels in blood|Fibrin monomers plasma levels in blood|Antithrombin plasma levels in blood|Prothrombin Fragment 1 plasma levels in blood|Prothrombin Fragment 2 plasma levels in blood|Thrombin generation test plasma levels in blood|Microvesicles of platelet plasma levels in blood|Cross-linked platelets plasma levels …	University Hospital, Rouen	All	18 Years and older (Adult, Older Adult)	Not Applicable	100	Other	Interventional	Allocation: N/A|Intervention Model: Single Group Assignment|Masking: None (Open Label)|Primary Purpose: Other	2020-04-16	2020-04-09	2020-07-01	2020-07-01	2	2020-04-29	2020-04-29	Not Provided	No	No	https://ClinicalTrials.gov/show/NCT04367662
202	NCT04393311	Ulinastatin for the Treatment of COVID-19 in Hospitalized Patients	Not yet recruiting	No Results Available	COVID-19	Drug: Ulinastatin|Drug: Placebo	Time to recovery|COVID-19 disease severity scale score on Day 8|COVID-19 disease severity scale score on Day 15|COVID-19 disease severity scale score on Day 22|COVID-19 disease severity scale score on Day 29|Incidence of mortality at Day 29|Incidence of in-hospital mortality|Number of days alive and not on mechanical ventilator or ECMO in the 28 days following first dose|Number of patients with r…	Stanford University	All	18 Years and older (Adult, Older Adult)	Phase 1|Phase 2	150	Other	Interventional	Allocation: Randomized|Intervention Model: Parallel Assignment|Masking: Double (Participant, Investigator)|Primary Purpose: Treatment	2020-05-15	2020-06-01	2020-12-01	2020-12-01	6	2020-05-19	2020-05-19	Not Provided	Yes	No	https://ClinicalTrials.gov/show/NCT04393311
203	NCT04357990	Kerecis Oral and Nasal Spray for Treating the Symptoms of COVID-19	Recruiting	No Results Available	COVID-19	Device: Kerecis Oral and Nasal Spray|Other: Placebo	Number of days until complete resolution of symptoms per group|Number of hospital admissions per group|Number of days until a reduction in symptoms per group|Number of adverse events per group	Kerecis Ltd.	All	18 Years and older (Adult, Older Adult)	Not Applicable	81	Industry	Interventional	Allocation: Randomized|Intervention Model: Parallel Assignment|Masking: Triple (Participant, Investigator, Outcomes Assessor)|Primary Purpose: Treatment	2020-04-20	2020-05-01	2020-07-01	2020-07-01	2	2020-04-22	2020-05-06	Not Provided	Yes	No	https://ClinicalTrials.gov/show/NCT04357990
204	NCT04392414	Hyperimmune Convalescent Plasma in Moderate and Severe COVID-19 Disease	Recruiting	No Results Available	COVID-19	Biological: COVID-19 convalescent hyperimmune plasma|Biological: Non-convalescent fresh frozen plasma (Standard plasma)	The number and proportion of patients with the normal body temperature (≤37.2 C) at the day 1, 2, 3, 4, 5, 6, 7 after the start of therapy|Days before mechanical ventilation|Days of need for oxygen therapy|Days of stay in the ICU|Days of hospitalization|Changes of the titer of the SARS-CoV-2 antibodies in the blood plasma of patients|Dynamics of the cytokine profile|Dynamics of the level of C-rea…	Federal Research Clinical Center of Federal Medical & Biological Agency, Russia	All	18 Years to 75 Years (Adult, Older Adult)	Phase 2	60	Other	Interventional	Allocation: Randomized|Intervention Model: Parallel Assignment|Masking: None (Open Label)|Primary Purpose: Treatment	2020-05-13	2020-05-01	2020-08-01	2020-09-15	4	2020-05-18	2020-05-18	Not Provided	No	No	https://ClinicalTrials.gov/show/NCT04392414
205	NCT04368013	Host-pathogen Interactions, Immune Response, and Clinical Prognosis at COVID-19 - the CoVUm Trial	Not yet recruiting	No Results Available	COVID-19	Procedure: Extended sampling and procedures	Mortality	Johan Normark|Umeå University|Västerbotten County Council	All	15 Years to 100 Years (Child, Adult, Older Adult)	Not Applicable	400	Other	Interventional	Allocation: N/A|Intervention Model: Single Group Assignment|Masking: None (Open Label)|Primary Purpose: Screening	2020-04-27	2020-04-28	2026-04-14	2026-04-14	71	2020-04-29	2020-04-29	Not Provided	No	No	https://ClinicalTrials.gov/show/NCT04368013
206	NCT04358211	Expanded Access to Convalescent Plasma to Treat and Prevent Pulmonary Complications Associated With COVID-19	Available	No Results Available	COVID-19	Biological: Biological: COVID-19 convalescent plasma		Nakhle Saba, MD|Tulane University	All	18 Years and older (Adult, Older Adult)			Other	Expanded Access:Intermediate-size Population|Treatment IND/Protocol		2020-04-17				0	2020-04-24	2020-04-24	United States	Not Provided	Not Provided	https://ClinicalTrials.gov/show/NCT04358211
207	NCT04391127	Hydroxychloroquine and Ivermectin for the Treatment of COVID-19 Infection	Recruiting	No Results Available	COVID-19	Drug: Hydroxychloroquine|Drug: Ivermectin|Drug: Placebo	Mean days of hospital stay|Rate of Respiratory deterioration, requirement of invasive mechanical ventilation or dead|Mean of oxygenation index delta|Mean time to viral PCR negativization	Centenario Hospital Miguel Hidalgo	All	16 Years to 90 Years (Child, Adult, Older Adult)	Phase 3	200	Other	Interventional	Allocation: Randomized|Intervention Model: Parallel Assignment|Masking: Double (Participant, Care Provider)|Primary Purpose: Treatment	2020-05-12	2020-05-04	2020-08-30	2020-09-30	4	2020-05-18	2020-05-18	Not Provided	Not Provided	No	https://ClinicalTrials.gov/show/NCT04391127
208	NCT04389645	Interferon Gamma Induced Protein 10 (IP-10) in a Clinical Decision Support Protocol in COVID-19 Patients	Completed	No Results Available	COVID-19	Diagnostic Test: IP-10 in CDS protocol	IP-10 levels	MeMed Diagnostics Ltd.	All	18 Years and older (Adult, Older Adult)		52	Industry	Observational		2020-05-13	2020-04-07	2020-05-12	2020-05-12	1	2020-05-15	2020-05-15	Israel	No	Not Provided	https://ClinicalTrials.gov/show/NCT04389645
209	NCT04335136	Recombinant Human Angiotensin-converting Enzyme 2 (rhACE2) as a Treatment for Patients With COVID-19	Recruiting	No Results Available	COVID-19	Drug: RhACE2 APN01|Drug: Physiological saline solution	Cause of death or invasive mechanical ventilation|LDH level|Mortality|VFD|Time to death	Apeiron Biologics	All	35 Years to 80 Years (Adult, Older Adult)	Phase 2	200	Industry	Interventional	Allocation: Randomized|Intervention Model: Parallel Assignment|Masking: Double (Participant, Investigator)|Primary Purpose: Treatment	2020-04-01	2020-04-30	2020-09-01	2020-11-01	6	2020-04-06	2020-05-05	Not Provided	Not Provided	Not Provided	https://ClinicalTrials.gov/show/NCT04335136
210	NCT04331366	Bidirectional Oxygenation Valve in the Management of Pulmonary Complications of COVID-19	Recruiting	No Results Available	COVID-19	Device: GO2 PEEP MOUTHPIECE	Change in Oxygen Saturation by Pulse Oximetry|Change in Respiratory Rate|Change in Heart Rate|Change in Blood Pressure|Change in Subjective Work of Breathing|Change in Partial Pressure of Oxygen (PaO2)|Change in Partial Pressure of Carbon Dioxide (PaCO2)|Change in pH|Change in Bicarbonate (HCO3)|Change in Oxygen Saturation (O2Sat) by Arterial Blood Gas Test	Emory University	All	18 Years and older (Adult, Older Adult)	Not Applicable	5	Other	Interventional	Allocation: N/A|Intervention Model: Single Group Assignment|Masking: None (Open Label)|Primary Purpose: Supportive Care	2020-03-31	2020-04-08	2020-05-01	2020-05-01	0	2020-04-02	2020-04-14	Not Provided	No	No	https://ClinicalTrials.gov/show/NCT04331366
211	NCT04398303	ACT-20 in Patients With Severe COVID-19 Pneumonia	Not yet recruiting	No Results Available	COVID-19 Pneumonia	Biological: ACT-20-MSC|Biological: ACT-20-CM|Biological: Placebo	Mortality at day 30|Ventilated Subjects - Ventilator Free Days|Ventilated Subjects - Improvement in Ventilator Settings|High-Flow O2 Support Subjects - Step-Down O2 Therapy|High Flow O2 Support Subjects - Respiration Rate|Both Ventilated and High-Flow O2 Support Subjects - ICU-Free Days|Both Ventilated and High-Flow O2 Support Subjects - Pulmonary Function Improvement|Both Ventilated and High-Flo…	Aspire Health Science	All	18 Years to 85 Years (Adult, Older Adult)	Phase 1|Phase 2	70	Other	Interventional	Allocation: Randomized|Intervention Model: Parallel Assignment|Masking: Double (Participant, Investigator)|Primary Purpose: Treatment	2020-05-20	2020-05-01	2020-10-01	2020-10-01	5	2020-05-21	2020-05-21	Not Provided	Yes	Not Provided	https://ClinicalTrials.gov/show/NCT04398303
212	NCT04362189	Efficacy and Safety Study of Allogeneic HB-adMSCs for the Treatment of COVID-19	Not yet recruiting	No Results Available	COVID-19	Drug: HB-adMSC|Drug: Placebo	D-dimer|Interleukin-6|C Reactive protein|Oxygenation|PCR test SARS-CoV-2|EKG qt interval|Leukocyte differential|TNF alpha|Glucose|Calcium|Albumin|Total protein|Sodium|Total carbon dioxide|Potassium|Chloride|BUN|Creatinine|Alkaline phosphatase|Alanine aminotransferase|Total bilirubin|White blood cells|Red blood cells|Hemoglobin|Hematocrit|Mean corpuscular volume|Mean corpuscular hemoglobin|Mean co…	Hope Biosciences|Advanced Diagnostics Healthcare|Hope Biosciences Stem Cell Research Foundation	All	Child, Adult, Older Adult	Phase 2	100	Industry|Other	Interventional	Allocation: Randomized|Intervention Model: Parallel Assignment|Masking: Quadruple (Participant, Care Provider, Investigator, Outcomes Assessor)|Primary Purpose: Treatment	2020-04-21	2020-05-15	2020-10-31	2020-10-31	5	2020-04-24	2020-05-22	Not Provided	Yes	No	https://ClinicalTrials.gov/show/NCT04362189
213	NCT04330690	Treatments for COVID-19: Canadian Arm of the SOLIDARITY Trial	Recruiting	No Results Available	COVID-19	Drug: Lopinavir/ritonavir|Drug: Hydroxychloroquine|Drug: remdesivir	Efficacy of Interventions as assessed by all-cause mortality|Time to improvement of one category from admission|Subject clinical status|Change in Subject clinical status|Oxygen free days|Incidence of oxygen use|Duration of oxygen use|Incidence of new mechanical ventilation|Duration of mechanical ventilation|Duration of hospitalization|Mortality|Cumulative Incidence of Grade 3 and 4 Adverse Events…	Sunnybrook Health Sciences Centre|AbbVie|Apotex Inc.	All	18 Years and older (Adult, Older Adult)	Phase 2	440	Other|Industry	Interventional	Allocation: Randomized|Intervention Model: Parallel Assignment|Masking: None (Open Label)|Primary Purpose: Treatment	2020-03-23	2020-03-18	2022-03-18	2022-05-18	26	2020-04-01	2020-05-05	Not Provided	Yes	Yes	https://ClinicalTrials.gov/show/NCT04330690
214	NCT04341168	Clinical and Immunological Characterisation of COVID-19 in Children, Adolescents and Adults	Not yet recruiting	No Results Available	COVID-19|SARS-CoV-2	Other: this study is non- interventional	Clinical course of COVID-19|Analysis of development of antibodies to SARS-CoV-2|Estimation of viral load|Detection of viral coinfections|Measurement of cytokine and chemokine response|Characterisation of virus-host-interaction|Identification of disease patterns in proteome|Analysis of change in lymphocyte subtypes|Analysis of histological changes in severe lung disease|Detection of bacterial coin…	University Hospital of Cologne|Clinic for Internal Medicine I, University Hospital Cologne, Germany|Institute of Virology, University Hospital Cologne, Germany|Center for Molecular Medicine Cologne (CMMC) Cologne, Germany	All	Child, Adult, Older Adult		160	Other	Observational	Observational Model: Cohort|Time Perspective: Prospective	2020-04-03	2020-04-01	2020-10-01	2020-10-01	6	2020-04-10	2020-04-14	Germany	No	No	https://ClinicalTrials.gov/show/NCT04341168
215	NCT04396106	Safety and Efficacy of AT-527 in Subjects With Moderate Coronavirus Disease (COVID-19)	Not yet recruiting	No Results Available	COVID-19	Drug: AT-527|Other: Placebo	Proportions (active vs. placebo) of subjects who progress to respiratory failure|Proportions (active vs. placebo) of subjects experiencing treatment-emergent adverse events|Time to clinical recovery	Atea Pharmaceuticals, Inc.	All	45 Years to 80 Years (Adult, Older Adult)	Phase 2	180	Industry	Interventional	Allocation: Randomized|Intervention Model: Parallel Assignment|Masking: Triple (Participant, Care Provider, Investigator)|Primary Purpose: Treatment	2020-05-16	2020-05-01	2020-07-01	2020-08-01	3	2020-05-20	2020-05-20	Not Provided	Not Provided	Not Provided	https://ClinicalTrials.gov/show/NCT04396106
216	NCT04359511	Efficacy and Safety of Corticosteroids in Oxygen-dependent Patients With COVID-19 Pneumonia	Not yet recruiting	No Results Available	COVID-19	Drug: Prednisone|Drug: Hydrocortisone	Clinical improvement defined by the improvement of 2 points on a 7-category ordinal scale, at 14 days.|Proportion of patients free of oxygen at day 14 and 28|Proportion of patients discharged alive from hospital at day 14 and 28|Time to discharge for patients alive|Proportion of patients that were hospitalized to ICU or who died at day 14 and 28|14 and 28 day mortality rate|The time until weaning…	University Hospital, Tours	All	18 Years and older (Adult, Older Adult)	Phase 3	210	Other	Interventional	Allocation: Randomized|Intervention Model: Parallel Assignment|Masking: Single (Outcomes Assessor)|Primary Purpose: Treatment	2020-04-20	2020-05-01	2020-11-01	2020-11-01	6	2020-04-24	2020-05-20	Not Provided	No	Undecided	https://ClinicalTrials.gov/show/NCT04359511
217	NCT04331795	Tocilizumab to Prevent Clinical Decompensation in Hospitalized, Non-critically Ill Patients With COVID-19 Pneumonitis	Recruiting	No Results Available	COVID-19	Drug: Tocilizumab	Clinical response|Biochemical response|Overall survival|Survival to hospital discharge|Progression of COVID-19 pneumonitis|Rate of non-elective mechanical ventilation|Duration of mechanical ventilation|Time to mechanical ventilation|Rate of vasopressor/inotrope utilization|Duration of vasopressor/inotrope utilization|Time to vasopressor or inotropic utilization|Number of ICU days|Duration of Incr…	University of Chicago	All	18 Years and older (Adult, Older Adult)	Phase 2	50	Other	Interventional	Allocation: Non-Randomized|Intervention Model: Single Group Assignment|Masking: None (Open Label)|Primary Purpose: Treatment	2020-04-01	2020-04-04	2020-07-01	2020-12-01	7	2020-04-02	2020-05-01	Not Provided	Not Provided	No	https://ClinicalTrials.gov/show/NCT04331795
218	NCT04333225	Hydroxychloroquine in the Prevention of COVID-19 Infection in Healthcare Workers	Active, not recruiting	No Results Available	COVID-19	Drug: Hydroxychloroquine	Rate of COVID-19 positive conversion|Time-to-first clinical event	Baylor Research Institute	All	18 Years to 75 Years (Adult, Older Adult)	Phase 2	228	Other	Interventional	Allocation: Non-Randomized|Intervention Model: Parallel Assignment|Masking: None (Open Label)|Primary Purpose: Prevention	2020-04-01	2020-04-03	2020-07-30	2020-07-30	3	2020-04-03	2020-05-05	Not Provided	Yes	No	https://ClinicalTrials.gov/show/NCT04333225
219	NCT04351724	Austrian CoronaVirus Adaptive Clinical Trial (COVID-19)	Recruiting	No Results Available	COVID-19	Drug: Chloroquine or Hydroxychloroquine|Drug: Lopinavir/Ritonavir|Other: Best standard of care|Drug: Rivaroxaban|Drug: Thromboprophylaxis|Drug: Candesartan|Drug: non-RAS blocking antihypertensives|Drug: Clazakizumab|Drug: placebo for clazakizumab	sustained improvement (>48h) of one point on the WHO Scale|Time to improvement on WHO Scale|Mean change in the ranking on an ordinal scale from baseline|time to discharge or a National Early Warning Score (NEWS) ≤2 (maintained for 24h), whichever occurs first|change from baseline in National Early Warning Score (NEWS)|Oxygenation free days|Incidence of new oxygen use during the trial|duration of …	Medical University of Vienna|Kaiser Franz Josef Hospital|SMZ-Ost Donauspital|Otto Wagner Hospital|Hospital Hietzing|Wilhelminenspital Vienna|Medical University Innsbruck	All	18 Years to 99 Years (Adult, Older Adult)	Phase 2|Phase 3	500	Other	Interventional	Allocation: Randomized|Intervention Model: Parallel Assignment|Masking: None (Open Label)|Primary Purpose: Treatment	2020-04-10	2020-04-16	2020-12-01	2020-12-31	8	2020-04-17	2020-04-24	Not Provided	No	No	https://ClinicalTrials.gov/show/NCT04351724
220	NCT04344444	Treatment in Patients With Suspected or Confirmed COVID-19 With Early Moderate or Severe Disease	Recruiting	No Results Available	COVID-19	Drug: Hydroxychloroquine|Drug: Azithromycin	Most severe outcome	LCMC Health	All	18 Years to 100 Years (Adult, Older Adult)	Phase 3	600	Other	Interventional	Allocation: Randomized|Intervention Model: Parallel Assignment|Masking: None (Open Label)|Primary Purpose: Treatment	2020-04-10	2020-04-10	2021-04-10	2021-12-10	20	2020-04-14	2020-04-14	Not Provided	No	Undecided	https://ClinicalTrials.gov/show/NCT04344444
221	NCT04354597	Hydroxychloroquine and Azithromycin as Prophylaxis for Healthcare Workers Dealing With COVID19 Patients	Not yet recruiting	No Results Available	COVID-19	Drug: HCQ & AZ	Effect of HCQ and AZ in preventing infection with COVID-19 among healthcare workers working with COVID-19 patients|Safety of HCQ and AZ|Oxygen requirement|ICU admission|Mortality rate	King Hussein Cancer Center	All	25 Years to 70 Years (Adult, Older Adult)	Not Applicable	200	Other	Interventional	Allocation: Randomized|Intervention Model: Parallel Assignment|Masking: None (Open Label)|Primary Purpose: Prevention	2020-04-09	2020-05-01	2020-08-15	2020-10-15	5	2020-04-21	2020-05-05	Not Provided	No	Undecided	https://ClinicalTrials.gov/show/NCT04354597
222	NCT04359264	Direct Income SupporT and Advice Negating Spread of Epidemic COVID-19: a Randomized Controlled Trial	Not yet recruiting	No Results Available	COVID-19	Other: Cash transfer	Symptoms consisent with COVID-19|Number of close contacts|Number of participants with positive test for COVID-19|Self-reported health based on the single question: "In general, would you say your health is.."|Ability to make ends meet based on the single question: "At the end of the month, are you able to make ends meet?"	St. Michael's Hospital, Toronto	All	18 Years and older (Adult, Older Adult)	Not Applicable	392	Other	Interventional	Allocation: Randomized|Intervention Model: Parallel Assignment|Masking: Double (Investigator, Outcomes Assessor)|Primary Purpose: Prevention	2020-04-16	2020-04-20	2020-12-31	2021-06-30	14	2020-04-24	2020-04-24	Not Provided	No	Undecided	https://ClinicalTrials.gov/show/NCT04359264
223	NCT04377659	Tocilizumab for Prevention of Respiratory Failure in Patients With Severe COVID-19 Infection	Recruiting	No Results Available	COVID-19	Drug: Tocilizumab	Progression of respiratory failure or death	Memorial Sloan Kettering Cancer Center	All	18 Years and older (Adult, Older Adult)	Phase 2	40	Other	Interventional	Allocation: Randomized|Intervention Model: Parallel Assignment|Masking: None (Open Label)|Primary Purpose: Treatment	2020-05-04	2020-05-01	2021-05-01	2021-05-01	12	2020-05-06	2020-05-06	Not Provided	Not Provided	Yes	https://ClinicalTrials.gov/show/NCT04377659
224	NCT04344080	Effect of CytoSorb Adsorber on Hemodynamic and Immunological Parameters in Critical Ill Patients With COVID-19	Recruiting	No Results Available	COVID-19	Device: CytoSorb-Therapy	Percentage of patients with a significant stabilization of hemodynamics for at least 24 hours|Change in organ dysfunction|Lactate clearance|Renal replacement therapy|Extracorporeal Membrane Oxygenation|ICU length of stay|Time on mechanical ventilation|Cumulative catecholamine dose|Overall and ICU mortality|Change of plasma Interleukin-6 (IL6) level|Change of plasma Interleukin-10 (IL10) level|Cha…	Universitätsklinikum Hamburg-Eppendorf	All	18 Years to 90 Years (Adult, Older Adult)	Not Applicable	24	Other	Interventional	Allocation: Randomized|Intervention Model: Parallel Assignment|Masking: None (Open Label)|Primary Purpose: Treatment	2020-04-09	2020-04-01	2020-12-01	2021-02-01	10	2020-04-14	2020-04-14	Not Provided	No	No	https://ClinicalTrials.gov/show/NCT04344080
225	NCT04380779	Prevalence of Severe Bleeding in COVID-19 Patients Treated With Higher Than Recommended Thromboprophylaxis Doses	Recruiting	No Results Available	COVID-19		Bleeding events and complications	Manuel Monreal|Foundation for the study of VTE diseases. (FUENTE)	All	Child, Adult, Older Adult		5000	Other	Observational	Observational Model: Other|Time Perspective: Retrospective	2020-05-07	2020-04-13	2025-04-13	2025-06-13	62	2020-05-08	2020-05-08	Spain	Not Provided	Undecided	https://ClinicalTrials.gov/show/NCT04380779
226	NCT04352465	Efficacy and Safety of MTX-loaded Nanoparticles to Treat Severe COVID-19 Patients	Not yet recruiting	No Results Available	COVID-19	Drug: Methotrexate	Change in clinical conditions|Change of Clinical symptoms - respiratory rate|Hypoxia|Changes of blood oxygen|Inflammatory parameters|Evolution of Acute Respiratory Syndrome|Hospital discharge|ICU discharge|Rate of mortality	Azidus Brasil|InCor Heart Institute|Hospital Santa Marcelina|PREVENT SENIOR PRIVATE OPERADORA DE SAúDE LTDA	All	18 Years and older (Adult, Older Adult)	Phase 1|Phase 2	42	Industry|Other	Interventional	Allocation: Non-Randomized|Intervention Model: Sequential Assignment|Masking: None (Open Label)|Primary Purpose: Treatment	2020-04-15	2020-05-01	2020-06-30	2020-11-30	6	2020-04-20	2020-04-29	Not Provided	Yes	Not Provided	https://ClinicalTrials.gov/show/NCT04352465
227	NCT04370223	Ozone Auto-hemotherapy for COVID-19 Pneumonia	Not yet recruiting	No Results Available	COVID-19 Pneumonia	Biological: Ozone auto-hemotherapy	Rate of patients achieving improvement in clinical condition at day 14 after recruitment|Mortality at day 28|Rate of patients achieving improvement in clinical condition at day 28 after recruitment|Rate of patients achieving improvement in clinical condition at day 7 after recruitment|Time to clinical improvement or hospital discharge|Number of ventilator-free days at 28 days|Hospital length of s…	Institut d'Investigació Biomèdica de Girona Dr. Josep Trueta|Clinica Nuestra Senora del Rosario	All	18 Years to 90 Years (Adult, Older Adult)	Phase 3	208	Other	Interventional	Allocation: Randomized|Intervention Model: Parallel Assignment|Masking: None (Open Label)|Primary Purpose: Treatment	2020-04-27	2020-05-04	2020-10-25	2020-12-25	7	2020-04-30	2020-05-05	Not Provided	Yes	No	https://ClinicalTrials.gov/show/NCT04370223
228	NCT04348448	Observational Study, Use of Canakinumab Administered Subcutaneously in the Treatment COVID-19 Pneumonia	Not yet recruiting	No Results Available	COVID-19	Drug: Canakinumab 150 MG/ML [Ilaris]	intensive care treatment|ICU stay times|% died after 1 month after treatment|hospitalization|adverse event	AUSL Romagna Rimini	All	18 Years to 100 Years (Adult, Older Adult)		100	Other	Observational	Observational Model: Cohort|Time Perspective: Prospective	2020-04-13	2020-04-01	2020-07-01	2020-09-01	5	2020-04-16	2020-04-16	Not Provided	No	Not Provided	https://ClinicalTrials.gov/show/NCT04348448
229	NCT04391920	Registry of CytoSorb Therapy in COVID-19 ICU Patients	Not yet recruiting	No Results Available	COVID-19	Device: CytoSorb 300 mL device	ICU mortality|Duration of ECMO after start of CytoSorb|Duration of mechanical ventilatory support after start of CytoSorb|Duration of pharmacologic hemodynamic support after start of CytoSorb|Change in serum concentrations of inflammatory biomarkers after start of CytoSorb	CytoSorbents, Inc	All	18 Years and older (Adult, Older Adult)		1000	Industry	Observational	Observational Model: Cohort|Time Perspective: Prospective	2020-05-12	2020-05-01	2021-05-01	2021-08-01	15	2020-05-18	2020-05-18	Not Provided	No	No	https://ClinicalTrials.gov/show/NCT04391920
230	NCT04365634	A Single-center Retrospective Study to Find Prediction Factors Related to Mortality of COVID-19 Patients.	Completed	No Results Available	COVID-19		Find the prediction factors associated with hospitalized death of patients with COVID-19 by univariate and multivariate analysis|Demographics and clinical characteristics|Laboratory parameters and radiography image features|Treatment, complications and clinical outcomes	Tongji Hospital	All	Child, Adult, Older Adult		306	Other	Observational	Observational Model: Case-Control|Time Perspective: Retrospective	2020-04-25	2020-02-02	2020-03-15	2020-04-01	1	2020-04-28	2020-04-28	China	No	No	https://ClinicalTrials.gov/show/NCT04365634
231	NCT04385849	Study of the Safety of Therapeutic Treatment With an Immunomodulary Agent (N-803 in Adults With COVID-19	Not yet recruiting	No Results Available	COVID-19	Biological: N-803|Other: Saline	Preliminary safety and efficacy evaluation of N-803 by adverse event (AE) incidence|Preliminary safety and efficacy evaluation of N-803 by subject clinical status using a the 7-point ordinal scale.|Preliminary safety and efficacy evaluation of N-803 by changes in lymphocyte counts|Further evaluate efficacy of N-803 using changes to the National Early Warning Score (NEWS)|Further evaluate the safe…	ImmunityBio, Inc.	All	18 Years and older (Adult, Older Adult)	Phase 1	30	Industry	Interventional	Allocation: Randomized|Intervention Model: Parallel Assignment|Masking: Triple (Participant, Care Provider, Investigator)|Primary Purpose: Treatment	2020-05-07	2020-05-11	2020-07-11	2020-07-11	2	2020-05-13	2020-05-13	Not Provided	Yes	No	https://ClinicalTrials.gov/show/NCT04385849
232	NCT04400461	Short-term Physical Function Outcomes in Severe COVID-19 Patients Admitted to ICU for Invasive Mechanical Ventilation	Recruiting	No Results Available	COVID-19	Other: Data collection and clinical testing of subjects	Medical Research Council sum score (MRC- SS).|The Functional Status Score for the ICU (FSS-ICU)|Age|Sex|Body Mass Index|Baseline mobility|APACHE II score|Length of stay in ICU|Number of days on mechanical ventilation|Polyneuropathy diagnosis|Number of days on Neuromuscular Blockers|Episodes of prone positioning|Length of stay in hospital|Continuation of care	Fundacion para la Investigacion Biomedica del Hospital Universitario Ramon y Cajal	All	18 Years to 80 Years (Adult, Older Adult)		50	Other	Observational	Observational Model: Cohort|Time Perspective: Cross-Sectional	2020-05-20	2020-05-15	2020-09-30	2020-11-15	6	2020-05-22	2020-05-22	Spain	No	No	https://ClinicalTrials.gov/show/NCT04400461
233	NCT04374903	Hydroxychloroquine in Combination With Azithromycin or Sirolimus for Treating COVID-19 Patients	Not yet recruiting	No Results Available	COVID-19 Patients	Drug: HCQ & AZ vs HCQ+SIR	Time to Clinical improvement (TTCI)|Clinical failure defined as death or need for Intubation and mechanical ventilation|Adverse effects|QT interval prolongation|Failure to continue assigned therapy|Time to viral clearance	King Hussein Cancer Center	All	18 Years and older (Adult, Older Adult)	Not Applicable	58	Other	Interventional	Allocation: Randomized|Intervention Model: Parallel Assignment|Masking: None (Open Label)|Primary Purpose: Treatment	2020-05-03	2020-05-01	2020-08-01	2020-09-01	4	2020-05-05	2020-05-05	Not Provided	Not Provided	Undecided	https://ClinicalTrials.gov/show/NCT04374903
234	NCT04344236	Gargling and Nasal Rinses to Reduce Oro- and Nasopharyngeal Viral Load in Patients With COVID-19	Recruiting	No Results Available	COVID-19	Drug: Saline oral/nasal rinse|Drug: 0.5% Povidone/Iodine oral/nasal rinse|Drug: 0.12% Chlorhexidine oral/nasal rinse	Viral load (and/or cycle time to PCR as a proxy for quantitative viral load) in the nasopharynx and oropharynx|Oxygen requirement of the patient|Oxygen saturation of the patient	NYU Langone Health	All	18 Years to 79 Years (Adult, Older Adult)	Phase 2	48	Other	Interventional	Allocation: Randomized|Intervention Model: Parallel Assignment|Masking: None (Open Label)|Primary Purpose: Treatment	2020-04-08	2020-04-09	2020-05-01	2020-05-09	1	2020-04-14	2020-04-14	Not Provided	Yes	Yes	https://ClinicalTrials.gov/show/NCT04344236
235	NCT04307693	Comparison of Lopinavir/Ritonavir or Hydroxychloroquine in Patients With Mild Coronavirus Disease (COVID-19)	Terminated	No Results Available	COVID-19	Drug: Lopinavir/ritonavir|Drug: Hydroxychloroquine sulfate	Viral load|Viral load change|Time to clinical improvement (TTCI)|Percentage of progression to supplemental oxygen requirement by day 7|Time to NEWS2 (National Early Warning Score 2) of 3 or more maintained for 24 hours by day 7|Time to clinical failure, defined as the time to death, mechanical ventilation, or ICU admission|Rate of switch to Lopinavir/ritonavir or hydroxychloroquine by day 7|adver…	Asan Medical Center	All	16 Years to 99 Years (Child, Adult, Older Adult)	Phase 2	65	Other	Interventional	Allocation: Randomized|Intervention Model: Parallel Assignment|Masking: None (Open Label)|Primary Purpose: Treatment	2020-03-10	2020-03-11	2020-04-30	2020-04-30	1	2020-03-13	2020-05-22	Not Provided	No	No	https://ClinicalTrials.gov/show/NCT04307693
236	NCT04381052	Study for the Use of the IL-6 Inhibitor Clazakizumab in Patients With Life-threatening COVID-19 Infection	Not yet recruiting	No Results Available	COVID-19	Drug: Clazakizumab|Other: Placebo	Cumulative incidence of serious adverse events associated with clazakizumab or placebo|Cumulative Incidence of Intubation|Time to Extubation|Length of Intensive Care Unit (ICU) stay|Number of Patients who Present a Decrease in C-reactive protein (CRP)|Number of Patients with Acute Kidney Injury (AKI)|Number of Patients with a Need for Renal Replacement Therapy (RRT)|Duration of Renal Replacement …	Columbia University|NYU Langone Health|Vitaeris INC	All	18 Years and older (Adult, Older Adult)	Phase 2	30	Other|Industry	Interventional	Allocation: Randomized|Intervention Model: Parallel Assignment|Masking: Double (Participant, Investigator)|Primary Purpose: Treatment	2020-05-06	2020-05-01	2020-08-01	2020-08-01	3	2020-05-08	2020-05-08	Not Provided	Yes	No	https://ClinicalTrials.gov/show/NCT04381052
237	NCT04363814	Clinical Impact of BACTEK-R in Subject With Mild Pneumonia Due to COVID-19 Infection	Not yet recruiting	No Results Available	COVID-19	Biological: Bactek-R	Clinical recovery|Clinical worsening|Clinical severity|Time to symptoms remission|Medication Use|Hospitalization time|Blood routine test|Heart rate|Blood pressure|Cardiac auscultation|Oxygen saturation|Adverse events	Inmunotek S.L.|BioClever 2005 S.L.	All	18 Years to 70 Years (Adult, Older Adult)	Phase 3	100	Industry|Other	Interventional	Allocation: Randomized|Intervention Model: Parallel Assignment|Masking: None (Open Label)|Primary Purpose: Treatment	2020-04-19	2020-06-10	2020-07-01	2020-07-31	1	2020-04-27	2020-05-22	Not Provided	No	No	https://ClinicalTrials.gov/show/NCT04363814
238	NCT04397562	A Clinical Trial of the Efficacy and Safety of Levilimab (BCD-089) in Patients With Severe COVID-19	Recruiting	No Results Available	COVID-19	Drug: Levilimab|Drug: Placebo	Mortality rate	Biocad	All	18 Years and older (Adult, Older Adult)	Phase 3	204	Industry	Interventional	Allocation: Randomized|Intervention Model: Parallel Assignment|Masking: Double (Participant, Investigator)|Primary Purpose: Treatment	2020-05-19	2020-04-29	2021-04-01	2021-04-01	11	2020-05-21	2020-05-21	Not Provided	Not Provided	Undecided	https://ClinicalTrials.gov/show/NCT04397562
239	NCT04345692	A Randomized Controlled Clinical Trial: Hydroxychloroquine for the Treatment of COVID-19 in Hospitalized Patients	Recruiting	No Results Available	COVID-19	Drug: Hydroxychloroquine	i. Clinical status|Oxygenation|Mechanical Ventilation|Hospitalization|Mortality	Queen's Medical Centre	All	18 Years to 95 Years (Adult, Older Adult)	Phase 3	350	Other	Interventional	Allocation: Randomized|Intervention Model: Parallel Assignment|Masking: None (Open Label)|Primary Purpose: Treatment	2020-04-09	2020-03-26	2021-12-31	2021-12-31	21	2020-04-14	2020-04-14	Not Provided	Not Provided	No	https://ClinicalTrials.gov/show/NCT04345692
240	NCT04331899	Single-Blind Study of a Single Dose of Peginterferon Lambda-1a Compared With Placebo in Outpatients With Mild COVID-19	Recruiting	No Results Available	COVID-19	Drug: Peginterferon Lambda-1a|Other: Placebo	Duration of Viral shedding of SARS-CoV-2 by qRT-PCR	Stanford University	All	18 Years to 64 Years (Adult)	Phase 2	120	Other	Interventional	Allocation: Randomized|Intervention Model: Parallel Assignment|Masking: Single (Participant)|Primary Purpose: Treatment	2020-03-27	2020-04-24	2021-05-31	2022-05-31	25	2020-04-02	2020-04-27	Not Provided	Yes	No	https://ClinicalTrials.gov/show/NCT04331899
241	NCT04362332	Chloroquine, Hydroxychloroquine or Only Supportive Care in Patients AdmItted With Moderate to Severe COVID-19	Recruiting	No Results Available	COVID-19	Drug: Chloroquine Sulfate|Drug: Hydroxychloroquine|Other: Standard supportive care	Composite endpoint with disease progression defined as a NEWS2score ≥ 7 within 14 days or resulting in admission to Intensive/Medium Care unit or resulting in death within 14 days.|Side effects	UMC Utrecht|ZonMw: The Netherlands Organisation for Health Research and Development	All	18 Years to 110 Years (Adult, Older Adult)	Phase 4	950	Other	Interventional	Allocation: Randomized|Intervention Model: Parallel Assignment|Masking: None (Open Label)|Primary Purpose: Treatment	2020-04-20	2020-04-14	2021-04-14	2021-05-14	13	2020-04-24	2020-04-24	Not Provided	Yes	Yes	https://ClinicalTrials.gov/show/NCT04362332
242	NCT04323631	Hydroxychloroquine for the Treatment of Patients With Mild to Moderate COVID-19 to Prevent Progression to Severe Infection or Death	Not yet recruiting	No Results Available	COVID-19	Drug: Hydroxychloroquine|Other: The control group will not receive hydroxychloroquine	Number patients developing severe infection or death	Rambam Health Care Campus|Rabin Medical Center	All	18 Years and older (Adult, Older Adult)	Early Phase 1	1116	Other	Interventional	Allocation: Randomized|Intervention Model: Sequential Assignment|Masking: None (Open Label)|Primary Purpose: Treatment	2020-03-25	2020-03-01	2020-12-01	2020-12-01	9	2020-03-26	2020-03-26	Not Provided	Not Provided	Not Provided	https://ClinicalTrials.gov/show/NCT04323631
243	NCT04331834	Pre-Exposure Prophylaxis With Hydroxychloroquine for High-Risk Healthcare Workers During the COVID-19 Pandemic	Recruiting	No Results Available	COVID-19	Drug: Hydroxychloroquine|Drug: Placebos	Confirmed cases of a COVID-19|SARS-CoV-2 seroconversion|Occurrence of any adverse event related with hydroxychloroquine treatment|Incidence of SARS-CoV-2 infection and COVID-19 among healthcare workers|Risk ratio for the different clinical, analytical and microbiological conditions to develop COVID-19|COVID-19 Biobank	Barcelona Institute for Global Health|Hospital Clinic of Barcelona|Laboratorios Rubió	All	18 Years and older (Adult, Older Adult)	Phase 3	440	Other	Interventional	Allocation: Randomized|Intervention Model: Parallel Assignment|Masking: Quadruple (Participant, Care Provider, Investigator, Outcomes Assessor)|Primary Purpose: Prevention	2020-04-01	2020-04-03	2020-10-03	2020-10-30	6	2020-04-02	2020-04-07	Not Provided	Not Provided	No	https://ClinicalTrials.gov/show/NCT04331834
244	NCT04371926	Prophylactic Benefit of Hydroxychloroquine in COVID-19 Cases With Mild to Moderate Symptoms and in Healthcare Workers With High Exposure Risk	Not yet recruiting	No Results Available	COVID-19	Drug: Hydroxychloroquine Sulfate	Time to reach normal body temperature|Development of COVID-19 symptoms during HCQ preventive therapy in staff|COVID-19 test result at follow-up in patients|Worsening of symptoms in COVID-19 patients	Texas Cardiac Arrhythmia Research Foundation	All	18 Months to 85 Years (Child, Adult, Older Adult)	Not Applicable	64	Other	Interventional	Allocation: Randomized|Intervention Model: Parallel Assignment|Masking: Single (Investigator)|Primary Purpose: Prevention	2020-04-29	2020-06-01	2021-06-01	2021-07-01	13	2020-05-01	2020-05-01	Not Provided	No	Undecided	https://ClinicalTrials.gov/show/NCT04371926
245	NCT04364763	The Effect of RBT-9 [Stannous Protoporphyrin (SnPP)] on Progression of COVID-19 Infection in High-Risk Individuals (The PREVENT Study)	Not yet recruiting	No Results Available	COVID-19	Drug: Stannous Protoporphyrin (90 mg)|Drug: 0.9% sodium chloride (normal saline)	Evaluate the effect of RBT-9 (Stannous Protoporphyrin) versus placebo on clinical status of COVID-19 patients as measured using the 8-point World Health Organization (WHO) Ordinal Clinical Scale|Time to first occurrence of death from any cause or new/worsened organ dysfunction|All-cause survival|Respiratory distress rate|Fever incidence|Acute kidney injury (AKI) incidence|New or worsening congest…	Renibus Therapeutics, Inc.	All	18 Years and older (Adult, Older Adult)	Phase 2	252	Industry	Interventional	Allocation: Randomized|Intervention Model: Parallel Assignment|Masking: None (Open Label)|Primary Purpose: Treatment	2020-04-20	2020-06-01	2021-06-30	2021-12-31	18	2020-04-28	2020-05-14	Not Provided	Yes	No	https://ClinicalTrials.gov/show/NCT04364763
246	NCT04347850	A Cohort of Patients With Possible or Confirmed SARS-CoV-2 (COVID-19)	Recruiting	No Results Available	SARS-CoV-2|COVID-19	Other: blood sample	Number of confirmed COVID-19|Number of severe COVID-19	University Hospital, Montpellier	All	Child, Adult, Older Adult		500	Other	Observational	Observational Model: Cohort|Time Perspective: Prospective	2020-04-09	2020-02-01	2022-12-01	2022-12-30	34	2020-04-15	2020-04-16	France	No	No	https://ClinicalTrials.gov/show/NCT04347850
247	NCT04336254	Safety and Efficacy Study of Allogeneic Human Dental Pulp Mesenchymal Stem Cells to Treat Severe COVID-19 Patients	Recruiting	No Results Available	COVID-19	Biological: allogeneic human dental pulp stem cells (BSH BTC & Utooth BTC)|Other: Intravenous saline injection (Placebo)	TTCI|Lung lesion|Immune function|Time of SARS-CoV-2 clearance|Blood test|SPO2|RR|Body temperature|Side effects in the treatment group|C-reactive protein (mg/L)	Renmin Hospital of Wuhan University|Beijing SH Bio-Tech Corporation, Beijing (CN)|Utooth Biological Technology Co., Ltd. Hubei (CN)	All	18 Years to 65 Years (Adult, Older Adult)	Phase 1|Phase 2	20	Other	Interventional	Allocation: Randomized|Intervention Model: Parallel Assignment|Masking: Triple (Participant, Investigator, Outcomes Assessor)|Primary Purpose: Treatment	2020-03-28	2020-04-06	2020-12-31	2021-03-31	11	2020-04-07	2020-04-07	Not Provided	Yes	No	https://ClinicalTrials.gov/show/NCT04336254
248	NCT04313023	The Use PUL-042 to Reduce the Infection Rate and Progression to COVID-19 in Adults Exposed to SARS-CoV-2	Not yet recruiting	No Results Available	COVID-19	Drug: PUL-042 Inhalation Solution|Drug: Placebo	Severity of COVID-19|Incidence of SARS-CoV-2 infection|ICU admission|Mechanical ventilation|Mortality	Pulmotect, Inc.	All	18 Years and older (Adult, Older Adult)	Phase 2	200	Industry	Interventional	Allocation: Randomized|Intervention Model: Parallel Assignment|Masking: Quadruple (Participant, Care Provider, Investigator, Outcomes Assessor)|Primary Purpose: Prevention	2020-03-16	2020-05-01	2020-09-01	2020-10-01	5	2020-03-18	2020-05-06	Not Provided	Yes	No	https://ClinicalTrials.gov/show/NCT04313023
249	NCT04332094	Clinical Trial of Combined Use of Hydroxychloroquine, Azithromycin, and Tocilizumab for the Treatment of COVID-19	Recruiting	No Results Available	COVID-19	Drug: Tocilizumab|Drug: Hydroxychloroquine|Drug: Azithromycin	In-hospital mortality|Need for mechanical ventilation in the Intensive Care Unit	Fundació Institut de Recerca de l'Hospital de la Santa Creu i Sant Pau|Instituto de Salud Carlos III	All	18 Years and older (Adult, Older Adult)	Phase 2	276	Other	Interventional	Allocation: Randomized|Intervention Model: Parallel Assignment|Masking: None (Open Label)|Primary Purpose: Treatment	2020-03-31	2020-04-02	2020-09-01	2020-10-01	5	2020-04-02	2020-04-07	Not Provided	No	Not Provided	https://ClinicalTrials.gov/show/NCT04332094
250	NCT04347954	PVP-I Nasal Sprays and SARS-CoV-2 Nasopharyngeal Titers (for COVID-19)	Not yet recruiting	No Results Available	COVID-19	Drug: Povidone-Iodine 2%|Drug: Povidone-Iodine 0.5%|Drug: Isotonic saline 0.9%	Mean change in viral titers of SARS-CoV-2|Frequency of adverse effects of interest after nasal sprays|Frequency of symptoms related to SARS-CoV-2	Stanford University	All	18 Years and older (Adult, Older Adult)	Phase 1|Phase 2	45	Other	Interventional	Allocation: Randomized|Intervention Model: Parallel Assignment|Masking: Double (Participant, Investigator)|Primary Purpose: Treatment	2020-04-13	2020-06-01	2020-07-01	2020-08-01	2	2020-04-15	2020-05-19	Not Provided	No	No	https://ClinicalTrials.gov/show/NCT04347954
251	NCT04292899	Study to Evaluate the Safety and Antiviral Activity of Remdesivir (GS-5734™) in Participants With Severe Coronavirus Disease (COVID-19)	Recruiting	No Results Available	COVID-19	Drug: Remdesivir|Drug: Standard of Care	The Odds of Ratio for Improvement on a 7-point Ordinal Scale on Day 14|Proportion of Participants Experiencing any Treatment-Emergent Adverse Events	Gilead Sciences	All	12 Years and older (Child, Adult, Older Adult)	Phase 3	6000	Industry	Interventional	Allocation: Randomized|Intervention Model: Parallel Assignment|Masking: None (Open Label)|Primary Purpose: Treatment	2020-02-28	2020-03-06	2020-05-01	2020-05-01	1	2020-03-03	2020-05-13	Not Provided	Yes	No	https://ClinicalTrials.gov/show/NCT04292899
252	NCT04385264	#StayHome: Early Hydroxychloroquine to Reduce Secondary Hospitalisation and Household Transmission in COVID-19	Not yet recruiting	No Results Available	COVID-19	Drug: Hydroxychloroquine|Drug: Mannitol	Proportion of poor outcomes (in index cases)|Secondary household attack rate (in household contacts)|Subjective disease severity (in index cases)|Rate of acute respiratory distress syndrome (in index cases)|Severity of radiological lung pathology (in index cases)|Objective disease severity (in index cases)|Safety: Unintended toxic HCQ accumulation (in index cases)|Safety: Adverse events (in index…	Center for Primary Care and Public Health (Unisante), University of Lausanne, Switzerland	All	18 Years and older (Adult, Older Adult)	Phase 2|Phase 3	800	Other	Interventional	Allocation: Randomized|Intervention Model: Parallel Assignment|Masking: Quadruple (Participant, Care Provider, Investigator, Outcomes Assessor)|Primary Purpose: Treatment	2020-04-21	2020-05-12	2020-08-01	2020-10-01	4	2020-05-12	2020-05-12	Not Provided	Yes	Yes	https://ClinicalTrials.gov/show/NCT04385264
253	NCT04370782	Hydroxychloroquine and Zinc With Either Azithromycin or Doxycycline for Treatment of COVID-19 in Outpatient Setting	Recruiting	No Results Available	COVID-19	Drug: Hydroxychloroquine|Drug: Azithromycin|Drug: Zinc Sulfate|Drug: Doxycycline	Time to Resolution of Symptoms relative to baseline (day 1 of trial)|Number of participants hospitalized and/or requiring repeat ER visits|ICU Length of Stay|Ventilator|Severity of symptoms|Number of participants with adverse events due to drug regimen|Number of participants with QTc prolongation >500ms	St. Francis Hospital, New York	All	30 Years and older (Adult, Older Adult)	Phase 4	750	Other	Interventional	Allocation: Randomized|Intervention Model: Parallel Assignment|Masking: None (Open Label)|Primary Purpose: Treatment	2020-04-26	2020-04-28	2020-09-30	2020-12-31	8	2020-05-01	2020-05-18	Not Provided	No	No	https://ClinicalTrials.gov/show/NCT04370782
254	NCT04312997	The Use of PUL-042 Inhalation Solution to Reduce the Severity of COVID-19 in Adults Positive for SARS-CoV-2 Infection	Recruiting	No Results Available	COVID-19	Drug: PUL-042 Inhalation Solution|Drug: Placebo	Severity of COVID-19|SARS-CoV-2 infection|Severity of COVID-19 over 14 days|Severity of COVID-19 symptoms|ICU admission|Mechanical Ventilation|Mortality	Pulmotect, Inc.	All	18 Years and older (Adult, Older Adult)	Phase 2	100	Industry	Interventional	Allocation: Randomized|Intervention Model: Parallel Assignment|Masking: Quadruple (Participant, Care Provider, Investigator, Outcomes Assessor)|Primary Purpose: Treatment	2020-03-16	2020-05-01	2020-09-01	2020-10-01	5	2020-03-18	2020-05-12	Not Provided	Yes	No	https://ClinicalTrials.gov/show/NCT04312997
255	NCT04334980	Evaluating the Safety, Tolerability and Immunogenicity of bacTRL-Spike Vaccine for Prevention of COVID-19	Not yet recruiting	No Results Available	COVID-19	Biological: bacTRL-Spike|Other: Placebo	Frequency of Adverse Events|SARS-CoV-2 antibodies|Incidence of COVID-19 infection|bacTRL-Spike in stool post-vaccination|Seroconversion of circulating anti-Spike IgG antibodies & stability of serum IgG titers|Effectiveness of intestinal colonization of the probiotic-based bacTRL-Spike oral vaccine	Symvivo Corporation	All	19 Years to 45 Years (Adult)	Phase 1	84	Industry	Interventional	Allocation: Randomized|Intervention Model: Parallel Assignment|Masking: Triple (Participant, Care Provider, Investigator)|Primary Purpose: Prevention	2020-03-31	2020-04-30	2021-08-31	2021-12-31	20	2020-04-06	2020-04-22	Not Provided	Yes	Undecided	https://ClinicalTrials.gov/show/NCT04334980
256	NCT04377711	A Study of the Safety and Efficacy of Ciclesonide in the Treatment of Non-hospitalized COVID-19 Patients	Not yet recruiting	No Results Available	COVID-19	Drug: Ciclesonide|Drug: Placebo	Percentage of patients hospital admission or death by day 30|All-cause mortality by day 30|COVID-19-related mortality by day 30|Percentage of patients with subsequent emergency department visit or hospital admission for reasons attributable to COVID 19 by day 30|Time to hospital admission or death|Time to alleviation of COVID-19-related symptoms of cough, dyspnea, chills, and feeling feverish, de…	Covis Pharma S.à.r.l.	All	12 Years to 100 Years (Child, Adult, Older Adult)	Phase 3	400	Industry	Interventional	Allocation: Randomized|Intervention Model: Parallel Assignment|Masking: Double (Participant, Investigator)|Primary Purpose: Treatment	2020-05-05	2020-05-26	2020-09-01	2020-12-01	6	2020-05-06	2020-05-21	Not Provided	Not Provided	No	https://ClinicalTrials.gov/show/NCT04377711
257	NCT04348409	Efficacy and Safety of Nitazoxanide for the Treatment of Hospitalized Patients With Moderate COVID-19	Recruiting	No Results Available	COVID-19	Drug: Nitazoxanide Tablets|Drug: Placebo	Viral load|Evolution of acute respiratory syndrome|Change in Clinical Condition|Hospital discharge|Rate of mortality within 21-days|Need of mechanical ventilation	Azidus Brasil|Farmoquimica S.A.|Hospital Vera Cruz|Hospital Casa de Saúde - Vera Cruz - Campinas - SP - Brazil|Centro de Genomas - UNIFESP|Emilio Ribas Institute of Infectious Diseases	All	18 Years and older (Adult, Older Adult)	Not Applicable	50	Industry|Other	Interventional	Allocation: Randomized|Intervention Model: Parallel Assignment|Masking: Quadruple (Participant, Care Provider, Investigator, Outcomes Assessor)|Primary Purpose: Treatment	2020-04-03	2020-04-12	2020-05-31	2020-06-30	2	2020-04-16	2020-04-22	Not Provided	Yes	Undecided	https://ClinicalTrials.gov/show/NCT04348409
258	NCT04353518	Clinical Trial to Evaluate Mycobacterium w in Preventing COVID-19 in Subjects at Risk of Getting Infected With COVID-19	Not yet recruiting	No Results Available	COVID-19	Drug: Suspension of heat killed (autoclaved) Mycobacterium w|Other: Placebo	Number of subject acquiring COVID-19 infection|Incidence of Adverse Event and Serious Adverse Event (safety and tolerability)|Number of subject developing Upper Respiratory Tract Infection (URTI) symptoms|Number of subject developing severe COVID-19 infection based on ordinal scale	Cadila Pharnmaceuticals|Council of Scientific and Industrial Research, India	All	18 Years and older (Adult, Older Adult)	Phase 3	4000	Industry|Other	Interventional	Allocation: Randomized|Intervention Model: Parallel Assignment|Masking: Quadruple (Participant, Care Provider, Investigator, Outcomes Assessor)|Primary Purpose: Prevention	2020-04-16	2020-04-30	2021-03-30	2021-05-30	13	2020-04-20	2020-04-22	Not Provided	Yes	No	https://ClinicalTrials.gov/show/NCT04353518
259	NCT04360551	Pilot Clinical Trial of the Safety and Efficacy of Telmisartan for the Mitigation of Pulmonary and Cardiac Complications in COVID-19 Patients	Not yet recruiting	No Results Available	COVID-19	Drug: Telmisartan 40mg|Drug: Placebo	Maximum clinical severity of disease|Incidence of treatment emergent adverse events|Renin angiotensin system peptides|Plasma biomarkers	University of Hawaii	All	18 Years and older (Adult, Older Adult)	Phase 2	40	Other	Interventional	Allocation: Randomized|Intervention Model: Parallel Assignment|Masking: Triple (Participant, Care Provider, Investigator)|Primary Purpose: Treatment	2020-04-21	2020-07-01	2021-06-30	2021-06-30	11	2020-04-24	2020-04-24	Not Provided	No	Undecided	https://ClinicalTrials.gov/show/NCT04360551
260	NCT04341506	Non-contact ECG Sensor System for COVID19	Not yet recruiting	No Results Available	COVID-19	Device: Non-contact ECG	ECG changes associated with COVID-19	Northwestern Medicine	All	18 Years and older (Adult, Older Adult)		100	Other	Observational	Observational Model: Cohort|Time Perspective: Prospective	2020-04-07	2020-04-15	2020-07-15	2020-09-15	5	2020-04-10	2020-04-10	Not Provided	No	No	https://ClinicalTrials.gov/show/NCT04341506
261	NCT04343989	A Randomized Placebo-controlled Safety and Dose-finding Study for the Use of the IL-6 Inhibitor Clazakizumab in Patients With Life-threatening COVID-19 Infection	Recruiting	No Results Available	COVID-19	Drug: Clazakizumab 25 mg|Drug: Clazakizumab 12.5 mg|Other: Placebo	Cumulative incidence of serious adverse events associated with clazakizumab or placebo|Cumulative incidence of intubation|Time to extubation|Length of ICU stay|Number of patients who present a decrease in C-reactive protein|Patient Survival	NYU Langone Health	All	18 Years and older (Adult, Older Adult)	Phase 2	90	Other	Interventional	Allocation: Randomized|Intervention Model: Parallel Assignment|Masking: Double (Participant, Investigator)|Primary Purpose: Treatment	2020-04-09	2020-03-31	2020-07-01	2020-07-01	3	2020-04-14	2020-05-06	Not Provided	Yes	Yes	https://ClinicalTrials.gov/show/NCT04343989
262	NCT04375046	Recombinant Bacterial ACE2 Receptors -Like Enzyme of B38-CAP Could be Promising COVID-19 Infection- and Lung Injury Preventing Drug Better Than Recombinant Human ACE2	Not yet recruiting	No Results Available	COVID-19	Drug: Recombinant Bacterial ACE2 receptors -like enzyme of B38-CAP (rbACE2)	Time course of body temperature (fever)|Viral load over time|P/F ratio over time|Sequential organ failure assessment score(SOFA score) over time|Pulmonary Severity Index (PSI)|Image examination of chest over time|Proportion of subjects who progressed to critical illness or death|Time from first dose to conversion to normal or mild pneumonia|T-lymphocyte counts over time|C-reactive protein levels …	Kafrelsheikh University	All	18 Years to 80 Years (Adult, Older Adult)	Phase 1	24	Other	Interventional	Allocation: Randomized|Intervention Model: Parallel Assignment|Masking: None (Open Label)|Primary Purpose: Treatment	2020-05-01	2020-08-01	2020-09-01	2020-10-01	2	2020-05-05	2020-05-11	Not Provided	Yes	No	https://ClinicalTrials.gov/show/NCT04375046
263	NCT04348435	A Randomized, Double-Blind, Placebo-Controlled Clinical Trial to Determine the Safety and Efficacy of Hope Biosciences Allogeneic Mesenchymal Stem Cell Therapy (HB-adMSCs) to Provide Protection Against COVID-19	Enrolling by invitation	No Results Available	COVID-19	Drug: HB-adMSCs|Drug: Placebos	Incidence of hospitalization for COVID-19|Incidence of symptoms associated with COVID-19|Absence of upper/lower respiratory infection|Leukocyte differential|C Reactive protein|TNF alpha|IL-6|IL-10|Glucose|Calcium|Albumin|Total protein|Sodium|Total carbon dioxide|Potassium|Chloride|BUN|Creatinine|Alkaline phosphatase|Alanine aminotransferase|Total bilirubin|white blood cells|red blood cells|hemogl…	Hope Biosciences|Hope Biosciences Stem Cell Research Foundation	All	Child, Adult, Older Adult	Phase 2	100	Industry|Other	Interventional	Allocation: Randomized|Intervention Model: Parallel Assignment|Masking: Quadruple (Participant, Care Provider, Investigator, Outcomes Assessor)|Primary Purpose: Prevention	2020-04-14	2020-04-23	2020-12-31	2021-04-30	12	2020-04-16	2020-04-30	Not Provided	Yes	No	https://ClinicalTrials.gov/show/NCT04348435
264	NCT04329572	Efficacy and Safety of Hydroxychloroquine and Azithromycin for the Treatment of Hospitalized Patients With Moderate to Severe COVID-19	Suspended	No Results Available	COVID-19	Drug: Hydroxychloroquine Sulfate|Drug: Azithromycin Tablets	Evolution of acute respiratory syndrome, oxygen saturation hemodynamic stability|Viral load|Change in Clinical Condition|Evolution of Acute Respiratory Syndrome|Hospital discharge|Rate of mortality within 28-days	Azidus Brasil	All	18 Years and older (Adult, Older Adult)	Early Phase 1	400	Industry	Interventional	Allocation: N/A|Intervention Model: Single Group Assignment|Masking: None (Open Label)|Primary Purpose: Treatment	2020-03-29	2020-04-23	2020-05-31	2020-06-30	2	2020-04-01	2020-04-22	Not Provided	Yes	Undecided	https://ClinicalTrials.gov/show/NCT04329572
265	NCT04292730	Study to Evaluate the Safety and Antiviral Activity of Remdesivir (GS-5734™) in Participants With Moderate Coronavirus Disease (COVID-19) Compared to Standard of Care Treatment	Recruiting	No Results Available	COVID-19	Drug: Remdesivir|Drug: Standard of Care	The Odds of Ratio for Improvement on a 7-point Ordinal Scale on Day 11|Proportion of Participants experiencing Treatment-Emergent Adverse Events	Gilead Sciences	All	12 Years and older (Child, Adult, Older Adult)	Phase 3	1600	Industry	Interventional	Allocation: Randomized|Intervention Model: Parallel Assignment|Masking: None (Open Label)|Primary Purpose: Treatment	2020-02-28	2020-03-15	2020-05-01	2020-05-01	1	2020-03-03	2020-05-20	Not Provided	Yes	No	https://ClinicalTrials.gov/show/NCT04292730
266	NCT04358549	Study of the Use of Favipiravir in Hospitalized Subjects With COVID-19	Recruiting	No Results Available	COVID-19	Drug: Favipiravir + Standard of Care|Drug: Standard of Care	Time to viral clearance|Status of clinical recovery as measured by the study-specific 6-point ordinal scale on Day 15|Clinical effect of favipiravir + SOC compared to SOC measured by the National Early Warning Score 2 (NEWS2)|Characterize the pharmacokinetics (PK) of favipiravir in plasma: Cmax)|Characterized the pharmacokinetics (PK) of favipiravir in plasma: Cmin|Characterized the pharmacokinet…	Fujifilm Pharmaceuticals U.S.A., Inc.	All	18 Years to 80 Years (Adult, Older Adult)	Phase 2	50	Industry	Interventional	Allocation: Randomized|Intervention Model: Parallel Assignment|Masking: None (Open Label)|Primary Purpose: Treatment	2020-04-16	2020-04-17	2020-08-01	2020-12-01	7	2020-04-24	2020-04-28	Not Provided	No	No	https://ClinicalTrials.gov/show/NCT04358549
267	NCT04345523	Convalescent Plasma Therapy vs. SOC for the Treatment of COVID19 in Hospitalized Patients	Recruiting	No Results Available	COVID-19	Other: Blood and derivatives.|Drug: Standard of Care	Category Changes in Ordinal Scale|Time to category 5, 6 or 7 of the ordinal scale|Mortality of any cause at 15 days|Mortality of any cause at 29 days|Oxygenation free days|Ventilator free days|Incidence of Treatment-Emergent Adverse Events|Antibodies levels in CP donors recovered from COVID-19|Viral load	Cristina Avendaño Solá|Puerta de Hierro University Hospital	All	18 Years and older (Adult, Older Adult)	Phase 2	278	Other	Interventional	Allocation: Randomized|Intervention Model: Parallel Assignment|Masking: None (Open Label)|Primary Purpose: Treatment	2020-04-02	2020-04-03	2020-07-01	2020-07-01	2	2020-04-14	2020-04-15	Not Provided	Yes	No	https://ClinicalTrials.gov/show/NCT04345523
268	NCT04345510	Testing for COVID-19 Infection in Asymptomatic Persons	Not yet recruiting	No Results Available	COVID-19 Infection		COVID-19 infection	German Cancer Research Center	All	18 Years and older (Adult, Older Adult)		500	Other	Observational	Observational Model: Cohort|Time Perspective: Prospective	2020-04-12	2020-04-20	2020-05-31	2020-12-31	8	2020-04-14	2020-04-14	Not Provided	No	No	https://ClinicalTrials.gov/show/NCT04345510
269	NCT04372368	Convalescent Plasma for the Treatment of Patients With COVID-19	Available	No Results Available	COVID-19|SARS-CoV 2	Biological: COVID-19 Convalescent Plasma		University of Colorado, Denver	All	18 Years and older (Adult, Older Adult)			Other	Expanded Access:Treatment IND/Protocol		2020-04-29				0	2020-05-04	2020-05-04	United States	Not Provided	Not Provided	https://ClinicalTrials.gov/show/NCT04372368
270	NCT04313322	Treatment of COVID-19 Patients Using Wharton's Jelly-Mesenchymal Stem Cells	Recruiting	No Results Available	Use of Stem Cells for COVID-19 Treatment	Biological: WJ-MSCs	Clinical outcome|CT Scan|RT-PCR results	Stem Cells Arabia	All	18 Years and older (Adult, Older Adult)	Phase 1	5	Other	Interventional	Allocation: N/A|Intervention Model: Single Group Assignment|Masking: None (Open Label)|Primary Purpose: Treatment	2020-03-15	2020-03-16	2020-06-30	2020-09-30	6	2020-03-18	2020-03-18	Not Provided	Not Provided	No	https://ClinicalTrials.gov/show/NCT04313322
271	NCT04359992	Study of Hemostasis in Case of Severe COVID-19	Not yet recruiting	No Results Available	COVID-19 Infection	Other: Extra blood sample	Platelet activation intensity with the occurrence of clinical thrombotic complications	University Hospital, Strasbourg, France	All	18 Years and older (Adult, Older Adult)		50	Other	Observational	Observational Model: Cohort|Time Perspective: Prospective	2020-04-16	2020-04-17	2021-04-17	2021-05-01	12	2020-04-24	2020-04-24	Not Provided	No	Not Provided	https://ClinicalTrials.gov/show/NCT04359992
272	NCT04382586	Covid-19 Infection and Pulmonary Distress Treatment With Zanubrutinib in Hospitalized Participants	Not yet recruiting	No Results Available	COVID-19 Pulmonary Complications|COVID-19	Drug: Zanubrutinib|Drug: Supportive Care|Drug: Placebo	Respiratory failure-free survival rate at day 28|Median reduction in days spent on supplemental oxygen|All-cause mortality|Proportion of participants experiencing respiratory failure or death|Mechanical ventilation-free survival|Days on mechanical ventilation|Duration of hospitalization|Time to discharge|PaO2:FiO2 and/or oxygenation index|Change from Baseline to Day 14 in WHO - 8 Point Ordinal Sc…	BeiGene	All	18 Years and older (Adult, Older Adult)	Phase 2	52	Industry	Interventional	Allocation: Randomized|Intervention Model: Parallel Assignment|Masking: Double (Participant, Investigator)|Primary Purpose: Treatment	2020-05-07	2020-05-01	2020-07-01	2020-09-01	4	2020-05-11	2020-05-11	Not Provided	Yes	Yes	https://ClinicalTrials.gov/show/NCT04382586
273	NCT04371965	Povidone Iodine Mouthwash, Gargle, and Nasal Spray to Reduce Naso- Pharyngeal Viral Load in Patients With COVID-19	Not yet recruiting	No Results Available	COVID-19	Drug: Povidone-Iodine	Change from baseline naso-pharyngeal viral load quantified by RT-PCR at Day7|Delay between inclusion and negativation of SARS-CoV-2 nasopharyngeal carriage|Delay between inclusion and negativation of SARS-CoV-2 nasopharyngeal cell cultures|Thyroid tests at Day0 and Day7|Patient satisfaction at Day7 using a numerical comfort scale, graduated from 0 (any discomfort) to 10 (maximum possible discomfo…	Poitiers University Hospital	All	18 Years and older (Adult, Older Adult)	Phase 2	24	Other	Interventional	Allocation: Randomized|Intervention Model: Parallel Assignment|Masking: None (Open Label)|Primary Purpose: Treatment	2020-04-29	2020-05-01	2020-07-01	2020-08-01	3	2020-05-01	2020-05-01	Not Provided	No	Not Provided	https://ClinicalTrials.gov/show/NCT04371965
274	NCT04399317	Flow Controlled Ventilation in ARDS Associated With COVID-19	Not yet recruiting	No Results Available	ARDS Associated With COVID-19	Device: Flow controlled ventilation (Evone-ventilator)	arterial oxygen partial pressure (PaO2)	Hamad Medical Corporation	All	18 Years to 99 Years (Adult, Older Adult)	Not Applicable	20	Industry	Interventional	Allocation: Randomized|Intervention Model: Factorial Assignment|Masking: Double (Participant, Outcomes Assessor)|Primary Purpose: Treatment	2020-05-18	2020-05-01	2020-07-01	2020-08-01	3	2020-05-22	2020-05-22	Not Provided	No	Undecided	https://ClinicalTrials.gov/show/NCT04399317
275	NCT04308317	Tetrandrine Tablets Used in the Treatment of COVID-19	Enrolling by invitation	No Results Available	Corona Virus Disease 2019,COVID-19	Drug: Tetrandrine	Survival rate|body temperature	Henan Provincial People's Hospital	All	18 Years to 75 Years (Adult, Older Adult)	Phase 4	60	Other	Interventional	Allocation: Randomized|Intervention Model: Parallel Assignment|Masking: None (Open Label)|Primary Purpose: Treatment	2020-03-04	2020-03-05	2021-03-01	2021-05-01	13	2020-03-16	2020-03-16	Not Provided	Not Provided	No	https://ClinicalTrials.gov/show/NCT04308317
276	NCT04346615	Safety and Efficacy Trial of Vazegepant Intranasal for Hospitalized Patients With COVID-19 Requiring Supplemental Oxygen	Recruiting	No Results Available	COVID-19 Infection	Drug: Vazegepant (BHV-3500)|Drug: Placebo	To evaluate efficacy of vazegepant (BHV-3500) compared with placebo in subjects hospitalized with COVID-19 infection requiring supplemental oxygen, using a 6-point ordinal scale.|The number of unique subjects alive and off of oxygen. These are subjects in categories 5 or 6 of the 6-point ordinal scale being used as the primary endpoint.|A subject requiring initiation of invasive mechanical ventil…	Biohaven Pharmaceuticals, Inc.	All	18 Years and older (Adult, Older Adult)	Phase 2|Phase 3	120	Industry	Interventional	Allocation: Randomized|Intervention Model: Parallel Assignment|Masking: Quadruple (Participant, Care Provider, Investigator, Outcomes Assessor)|Primary Purpose: Treatment	2020-04-09	2020-04-25	2020-07-01	2020-09-01	4	2020-04-15	2020-05-20	Not Provided	Not Provided	Not Provided	https://ClinicalTrials.gov/show/NCT04346615
277	NCT04389411	The COvid-19 Symptom MOntelukast Trial	Not yet recruiting	No Results Available	COVID-19	Drug: Montelukast 10mg	Emergency Room Visits and Hospitalizations|Emergency room visit count|Hospitalization admission count|Time to ER Visit|Time to hospitalization|All-cause mortality|Inpatient Length of stay|Time to ICU admission|Time to intubation|Time to other serious COVID-19 complications	McGill University|Lady Davis Institute	All	40 Years and older (Adult, Older Adult)	Phase 2|Phase 3	600	Other	Interventional	Allocation: Randomized|Intervention Model: Parallel Assignment|Masking: Quadruple (Participant, Care Provider, Investigator, Outcomes Assessor)|Primary Purpose: Treatment	2020-05-13	2020-07-01	2021-02-01	2021-06-01	11	2020-05-15	2020-05-18	Not Provided	Yes	Yes	https://ClinicalTrials.gov/show/NCT04389411
278	NCT04344171	CovidDB: The Covid-19 Inpatient Database	Recruiting	No Results Available	COVID-19		Outcome comparison between different antiviral therapies|Outcome comparisons between ventilation types|Identification of risk factors|Number of days in hospital vs. clinical classification	ClarData	All	Child, Adult, Older Adult		5000	Other	Observational	Observational Model: Cohort|Time Perspective: Prospective	2020-04-10	2020-03-30	2022-12-31	2023-06-30	39	2020-04-14	2020-04-21	Germany, Romania	Not Provided	No	https://ClinicalTrials.gov/show/NCT04344171
279	NCT04347369	A Retrospective Study of Neural Network Model to Dynamically Quantificate the Severity in COVID-19 Disease	Recruiting	No Results Available	COVID-19 Disease	Other: other	discrimination|Calibration|Net benefit	Xinqiao Hospital of Chongqing	All	18 Years to 80 Years (Adult, Older Adult)		1000	Other	Observational	Observational Model: Case-Only|Time Perspective: Retrospective	2020-03-18	2020-01-17	2020-04-30	2020-05-31	4	2020-04-15	2020-04-15	China	Not Provided	Not Provided	https://ClinicalTrials.gov/show/NCT04347369
280	NCT04381858	Convalescent Plasma vs Human Immunoglobulin to Treat COVID-19 Pneumonia	Recruiting	No Results Available	COVID-19 Pneumonia	Drug: Plasma from COVID-19 convalescent patient|Drug: Human immunoglobulin	Mean hospitalization time|Mean Oxigenation index evolution|Rate of severe ARDS|Rate and time to dead|Mean time with invasive mechanical ventilation|Time to Viral PCR Negativization	Centenario Hospital Miguel Hidalgo	All	16 Years to 90 Years (Child, Adult, Older Adult)	Phase 3	500	Other	Interventional	Allocation: Randomized|Intervention Model: Parallel Assignment|Masking: Double (Participant, Outcomes Assessor)|Primary Purpose: Treatment	2020-05-06	2020-05-06	2020-08-30	2020-09-30	4	2020-05-11	2020-05-12	Not Provided	Yes	No	https://ClinicalTrials.gov/show/NCT04381858
281	NCT04346355	Efficacy of Early Administration of Tocilizumab in COVID-19 Patients	Recruiting	No Results Available	COVID-19 Pneumonia	Drug: Tocilizumab	Entry into Intensive Care with invasive mechanical ventilation or death from any cause or clinical aggravation|Death from any cause|Tocilizumab toxicity|Levels of interleukin-6 and C-reactive protein (CRP) and their correlation with the effectiveness of the treatment|Evaluate the progress of the PaO2 / FiO2 ratio|Evaluate the trend over time of the lymphocyte count	Azienda Unità Sanitaria Locale Reggio Emilia	All	18 Years and older (Adult, Older Adult)	Phase 2	398	Other	Interventional	Allocation: Randomized|Intervention Model: Parallel Assignment|Masking: None (Open Label)|Primary Purpose: Treatment	2020-04-12	2020-03-31	2020-05-30	2020-05-30	1	2020-04-15	2020-04-15	Not Provided	Yes	Not Provided	https://ClinicalTrials.gov/show/NCT04346355
282	NCT04305106	Bevacizumab in Severe or Critically Severe Patients With COVID-19 Pneumonia-RCT	Recruiting	No Results Available	COVID-19 Pneumonia	Drug: Bevacizumab	The time from randomization to clinical improvement	Qilu Hospital of Shandong University|Renmin Hospital of Wuhan University|Ialy Moriggia Pelascini Gravedona Hospital S.p.A|Wuhan University|Jiangbei Union Hospital of Huazhong University of science and technology|Shandong Provincial Chest Hospital	All	18 Years to 80 Years (Adult, Older Adult)	Not Applicable	140	Other	Interventional	Allocation: Randomized|Intervention Model: Parallel Assignment|Masking: Triple (Participant, Care Provider, Outcomes Assessor)|Primary Purpose: Treatment	2020-03-09	2020-03-17	2020-06-30	2020-07-31	4	2020-03-12	2020-03-26	Not Provided	No	Undecided	https://ClinicalTrials.gov/show/NCT04305106
283	NCT04315987	NestCell® Mesenchymal Stem Cell to Treat Patients With Severe COVID-19 Pneumonia	Not yet recruiting	No Results Available	COVID-19 Pneumonia	Biological: NestCell®	Change in Clinical Condition|Rate of mortality within 10-days|Change of Clinical symptoms - respiratory rate|Hypoxia|PaO2 / FiO2 ratio|CD4+ and CD8+ T cell count|Changes of blood oxygen|Side effects in the treatment group|Complete blood count, cardiac, hepatic and renal profiles;	Azidus Brasil|Cellavita Pesquisa Científica Ltda|Hospital Vera Cruz	All	18 Years and older (Adult, Older Adult)	Phase 1	66	Industry|Other	Interventional	Allocation: N/A|Intervention Model: Single Group Assignment|Masking: None (Open Label)|Primary Purpose: Treatment	2020-03-18	2020-04-01	2020-05-01	2020-06-01	2	2020-03-20	2020-04-15	Not Provided	Yes	Undecided	https://ClinicalTrials.gov/show/NCT04315987
284	NCT04336956	Covid-19 Pediatric Observatory	Recruiting	No Results Available	COVID-19	Other: hospitalized children with Covid19	Percentage of children with severe or critical form.|Percentage of children requiring intensive care support|Clinical symptoms of children|Biological results of children|CT chest of children|Pulmonary echography|nasopharynx SARScov2 PCR|nasopharynx sarscov2 load|nasopharynx multiplex PCR|number of hospital days	Centre Hospitalier Intercommunal Creteil|ACTIV|GPIP|Société Française de Pédiatrie|GFRUP	All	up to 18 Years (Child, Adult)		250	Other	Observational	Observational Model: Cohort|Time Perspective: Other	2020-03-30	2020-04-07	2021-06-30	2021-06-30	14	2020-04-07	2020-05-22	France	No	No	https://ClinicalTrials.gov/show/NCT04336956
285	NCT04379479	Clinical Effect of Dialyzable Leukocyte Extract in Suspected or Confirmed Cases of COVID-19 (FUTURE-T)	Not yet recruiting	No Results Available	COVID-19|SARS-CoV-2 Infection	Drug: Dialyzable Leukocyte Extract|Drug: Placebo oral	Change in the score of the "Contingency scale to assess the severity of acute respiratory disease in cases suspected/confirmed by COVID-19"|Clinical deterioration|Duration of the clinical status	National Polytechnic Institute, Mexico	All	18 Years and older (Adult, Older Adult)	Phase 2	562	Other	Interventional	Allocation: Randomized|Intervention Model: Parallel Assignment|Masking: Double (Participant, Investigator)|Primary Purpose: Treatment	2020-05-01	2020-05-01	2020-08-01	2020-12-01	7	2020-05-07	2020-05-07	Not Provided	Yes	Yes	https://ClinicalTrials.gov/show/NCT04379479
286	NCT04244591	Glucocorticoid Therapy for COVID-19 Critically Ill Patients With Severe Acute Respiratory Failure	Completed	No Results Available	COVID-19 Infections	Drug: methylprednisolone therapy|Other: Standard care	Lower Murray lung injury score|The difference of PaO2/FiO2 between two groups|Lower Sequential Organ Failure Assessment (SOFA) score|Mechanical ventilation support|Clearance of noval coronavirus|All-cause mortality	Peking Union Medical College Hospital|Zhongda Hospital|Zhongnan Hospital|Renmin Hospital of Wuhan University	All	18 Years and older (Adult, Older Adult)	Phase 2|Phase 3	80	Other	Interventional	Allocation: Randomized|Intervention Model: Parallel Assignment|Masking: None (Open Label)|Primary Purpose: Treatment	2020-01-23	2020-01-26	2020-04-13	2020-04-13	2	2020-01-28	2020-04-15	Not Provided	Yes	No	https://ClinicalTrials.gov/show/NCT04244591
287	NCT04320615	A Study to Evaluate the Safety and Efficacy of Tocilizumab in Patients With Severe COVID-19 Pneumonia	Recruiting	No Results Available	COVID-19 Pneumonia	Drug: Tocilizumab (TCZ)|Drug: Placebo	Clinical Status Assessed Using a 7-Category Ordinal Scale|Time to Clinical Improvement (TTCI), Defined as a National Early Warning Score 2 (NEWS2) of </= 2 Maintained for 24 Hours|Time to Improvement of at Least 2 Categories Relative to Baseline on a 7-Category Ordinal Scale of Clinical Status|Incidence of Mechanical Ventilation|Ventilator-Free Days to Day 28|Incidence of Intensive Care Unit (ICU…	Hoffmann-La Roche	All	18 Years and older (Adult, Older Adult)	Phase 3	330	Industry	Interventional	Allocation: Randomized|Intervention Model: Parallel Assignment|Masking: Double (Participant, Investigator)|Primary Purpose: Treatment	2020-03-23	2020-04-03	2020-08-31	2020-09-30	5	2020-03-25	2020-04-27	Not Provided	Not Provided	Yes	https://ClinicalTrials.gov/show/NCT04320615
288	NCT04329650	Efficacy and Safety of Siltuximab vs. Corticosteroids in Hospitalized Patients With COVID-19 Pneumonia	Recruiting	No Results Available	COVID-19	Drug: Siltuximab|Drug: Methylprednisolone	Proportion of patients requiring ICU admission at any time within the study period.|Days of stay in the ICU during the study period.|Days until resolution of fever defined as body temperature (axillary ≤ 36.6 ° C, oral ≤ 37.2 ° C, or rectal or tympanic ≤ 37.8 ° C) for at least 48 hours, without administration of antipyretics or until hospital discharge.|Proportion of patients with a worsening req…	Judit Pich Martínez|Fundacion Clinic per a la Recerca Biomédica	All	18 Years and older (Adult, Older Adult)	Phase 2	200	Other	Interventional	Allocation: Randomized|Intervention Model: Parallel Assignment|Masking: None (Open Label)|Primary Purpose: Treatment	2020-03-31	2020-04-15	2020-05-20	2020-05-20	1	2020-04-01	2020-04-17	Not Provided	No	No	https://ClinicalTrials.gov/show/NCT04329650
289	NCT04372186	A Study to Evaluate the Efficacy and Safety of Tocilizumab in Hospitalized Participants With COVID-19 Pneumonia	Not yet recruiting	No Results Available	COVID-19 Pneumonia	Drug: Placebo|Drug: Tocilizumab	Cumulative Proportion of Participants Requiring Mechanical Ventilation by Day 28|Time to Improvement of at Least 2 Categories Relative to Baseline on a 7-Category Ordinal Scale of Clinical Status|Time to Clinical Failure, Defined as the Time to Death, Mechanical Ventilation, ICU Admission, or Withdrawal (whichever occurs first)|Mortality Rate by Day 28|Time to Hospital Discharge or "Ready for Dis…	Genentech, Inc.	All	18 Years and older (Adult, Older Adult)	Phase 3	379	Industry	Interventional	Allocation: Randomized|Intervention Model: Parallel Assignment|Masking: Double (Participant, Investigator)|Primary Purpose: Treatment	2020-04-29	2020-05-08	2020-08-05	2020-10-05	4	2020-05-01	2020-05-01	Not Provided	Not Provided	Yes	https://ClinicalTrials.gov/show/NCT04372186
290	NCT04331470	Evaluation of Efficacy of Levamisole and Formoterol+Budesonide in Treatment of COVID-19	Recruiting	No Results Available	COVID-19	Drug: Levamisole Pill + Budesonide+Formoterol inhaler|Drug: Lopinavir/Ritonavir + hydoxychloroquine	Clear chest CT-scan|PCR test|Physical statues of patient	Fasa University of Medical Sciences	All	15 Years to 100 Years (Child, Adult, Older Adult)	Phase 2|Phase 3	30	Other	Interventional	Allocation: Randomized|Intervention Model: Parallel Assignment|Masking: Double (Participant, Outcomes Assessor)|Primary Purpose: Treatment	2020-03-30	2020-04-04	2020-04-20	2020-05-20	1	2020-04-02	2020-04-13	Not Provided	Yes	Yes	https://ClinicalTrials.gov/show/NCT04331470
291	NCT04374279	Trial to Promote Recovery From COVID-19 With Ivermectin or Endocrine Therapy	Not yet recruiting	No Results Available	COVID-19|SARS-CoV 2	Drug: Bicalutamide 150 Mg Oral Tablet|Drug: Ivermectin 3Mg Tab	Number of participants who have clinical improvement at day 7 after randomization|All-cause mortality|Duration of hospitalization|Percentage of patients needing upgrade to the intermediate care unit (IMC)|Duration of IMC stay|Percentage of patients needing upgrade to the intensive care unit (ICU)|Duration of ICU stay|Number of participants requiring mechanical ventilation|Duration of mechanical v…	Sidney Kimmel Comprehensive Cancer Center at Johns Hopkins	All	18 Years and older (Adult, Older Adult)	Phase 2	60	Other	Interventional	Allocation: Randomized|Intervention Model: Parallel Assignment|Masking: None (Open Label)|Primary Purpose: Treatment	2020-05-04	2020-06-01	2021-06-01	2021-06-01	12	2020-05-05	2020-05-05	Not Provided	Yes	No	https://ClinicalTrials.gov/show/NCT04374279
292	NCT04386616	A Study to Evaluate the Safety and Efficacy of MSTT1041A (Astegolimab) or UTTR1147A in Patients With Severe COVID-19 Pneumonia	Recruiting	No Results Available	COVID-19 Pneumonia	Drug: MSTT1041A|Drug: MSTT1041A-matched Placebo|Drug: UTTR1147A|Drug: UTTR1147A-matched Placebo	Clinical Status, Assessed Using a 7-Category Ordinal Scale|Time to Clinical Improvement, Defined as a National Early Warning Score 2 (NEWS2) of ≤2 Maintained for 24 hours|Time to Improvement of at Least 2 Categories Relative to Baseline on a 7-Category Ordinal Scale of Clinical Status|Incidence of Mechanical Ventilation|Ventilator-Free Days|Incidence of Intensive Care Unit (ICU) Stay|Duration of …	Genentech, Inc.	All	18 Years and older (Adult, Older Adult)	Phase 2	300	Industry	Interventional	Allocation: Randomized|Intervention Model: Parallel Assignment|Masking: Double (Participant, Investigator)|Primary Purpose: Treatment	2020-05-11	2020-05-22	2020-09-24	2020-10-27	5	2020-05-13	2020-05-21	Not Provided	Yes	Yes	https://ClinicalTrials.gov/show/NCT04386616
293	NCT04355884	Opportunistic Screening for Asymptomatic Left Ventricular Dysfunction in Coronavirus Disease 2019 (COVID19) Survivors	Not yet recruiting	No Results Available	COVID-19	Diagnostic Test: Standard 12-lead ECG, NT-proBNP, echocardiography	New-onset cardiac arrhythmia|Elevation of NT-proBNP|Left ventricular dysfunction	The University of Hong Kong	All	18 Years and older (Adult, Older Adult)		100	Other	Observational	Observational Model: Cohort|Time Perspective: Prospective	2020-04-19	2020-04-20	2020-05-01	2020-05-01	0	2020-04-21	2020-04-24	Hong Kong (China)	No	Undecided	https://ClinicalTrials.gov/show/NCT04355884
294	NCT04363736	A Study to Investigate Intravenous Tocilizumab in Participants With Moderate to Severe COVID-19 Pneumonia	Not yet recruiting	No Results Available	COVID-19 Pneumonia	Drug: Tociliuzumab	Concentration of C-Reactive Protein (CRP)|Serum Concentration of Interleukin-6 (IL-6)|Serum Concentration of Soluble Interleukin Receptor (sIL-6R)|Serum Concentration of Ferritin|Serum Concentration of TCZ Following Administration of 8 mg/kg IV TCZ|Serum Concentration of TCZ Following Administration of 4 mg/kg IV TCZ|Clinical Status, as Assessed Using a 7-Category Ordinal Scale|Time to Clinical I…	Hoffmann-La Roche	All	18 Years and older (Adult, Older Adult)	Phase 2	100	Industry	Interventional	Allocation: Randomized|Intervention Model: Parallel Assignment|Masking: None (Open Label)|Primary Purpose: Treatment	2020-04-21	2020-05-04	2020-06-11	2020-08-03	2	2020-04-27	2020-04-27	Not Provided	Not Provided	Yes	https://ClinicalTrials.gov/show/NCT04363736
295	NCT04358809	Clinical Trial of Mycobacterium w in COVID-19 Positive Patients, Hospitalized But Not Critically Ill	Not yet recruiting	No Results Available	COVID-19	Drug: Suspension of heat killed (autoclaved) Mycobacterium w|Other: Placebo	Number of patients with increased disease severity|Incidence of adverse events and serious adverse events (Safety)|Number of COVID-19 patients discharged from hospital|Number of COVID-19 patients transfer to ICU|Number of COVID-19 patients with reduction in disease severity by 1 ordinal scale|Number of of symptom free patients	Cadila Pharnmaceuticals|Council of Scientific and Industrial Research, India	All	18 Years and older (Adult, Older Adult)	Phase 3	480	Industry|Other	Interventional	Allocation: Randomized|Intervention Model: Parallel Assignment|Masking: Quadruple (Participant, Care Provider, Investigator, Outcomes Assessor)|Primary Purpose: Treatment	2020-04-21	2020-04-30	2021-02-28	2021-04-30	12	2020-04-24	2020-04-24	Not Provided	Yes	No	https://ClinicalTrials.gov/show/NCT04358809
296	NCT04312464	Myocardial Damage in COVID-19	Enrolling by invitation	No Results Available	COVID-19|Cardiovascular Diseases	Other: non	The myocardial injury incidence|The risk factors analysis for the death|Clinical characteristics|Clinical course|Cardiovascular comorbidity|Analysis of causes of death	Wuhan Union Hospital, China	All	18 Years and older (Adult, Older Adult)		500	Other	Observational	Observational Model: Case-Control|Time Perspective: Retrospective	2020-03-04	2020-01-01	2020-03-15	2020-03-18	2	2020-03-18	2020-03-18	China	Not Provided	Not Provided	https://ClinicalTrials.gov/show/NCT04312464
297	NCT04344925	Non Invasive Positive Pressure Ventilation to Minimize Aerosolization for COVID 19	Not yet recruiting	No Results Available	COVID-19	Device: Aerosol-reducing Mask|Device: Standard Mask	Total Leak Volume of Non Invasive Ventilation Mask|Glasgow Coma Scale(GCS)|Respiratory Rate|Heart Rate|Metabolic Data: Blood Gas Measurements|Metabolic Data: Bicarbonate (HC03)|Metabolic Data: Partial Pressure of Carbon Dioxide (PaC02)|Metabolic Data: Partial Pressure of Oxygen (Pa02)	Lawson Health Research Institute	All	18 Years and older (Adult, Older Adult)		50	Other	Observational	Observational Model: Cohort|Time Perspective: Prospective	2020-04-03	2020-05-01	2020-06-01	2020-08-01	3	2020-04-14	2020-05-25	Not Provided	No	Undecided	https://ClinicalTrials.gov/show/NCT04344925
298	NCT04363866	A Pilot Study to Assess Hydroxychloroquine in Patients With SARS-CoV-2 (COVID-19)	Not yet recruiting	No Results Available	COVID-19|SARS-CoV-2	Drug: Hydroxychloroquine|Drug: Placebo	Clinical Status at Day 5 Assessed by a 6-Point Ordinal Scale|Number of Participants with Detectable SARS-CoV-2 Virus from Day 0 to Day 28 and at Day 5|Toxicity of Study Drug Assessed by Incidence of Adverse Events	Oregon Health and Science University|OHSU Knight Cancer Institute	All	18 Years and older (Adult, Older Adult)	Phase 4	40	Other	Interventional	Allocation: Randomized|Intervention Model: Parallel Assignment|Masking: Single (Participant)|Primary Purpose: Treatment	2020-04-24	2020-05-01	2020-12-01	2021-06-01	13	2020-04-27	2020-04-27	Not Provided	Yes	Yes	https://ClinicalTrials.gov/show/NCT04363866
299	NCT04328441	Reducing Health Care Workers Absenteeism in Covid-19 Pandemic Through BCG Vaccine	Recruiting	No Results Available	COVID-19	Drug: BCG Vaccine|Drug: Placebo	Health Care Workers absenteeism|the cumulative incidence of documented COVID-19|the cumulative incidence of Hospital Admission due to documented COVID-19|the number of days of unplanned absenteeism, because of documented COVID-19|the cumulative incidence of self-reported acute respiratory symptoms or fever|the cumulative incidence of death due to documented COVID-19|the cumulative incidence of In…	UMC Utrecht|Radboud University	All	18 Years and older (Adult, Older Adult)	Phase 3	1500	Other	Interventional	Allocation: Randomized|Intervention Model: Parallel Assignment|Masking: Quadruple (Participant, Care Provider, Investigator, Outcomes Assessor)|Primary Purpose: Prevention	2020-03-27	2020-03-25	2020-10-25	2020-12-25	9	2020-03-31	2020-04-29	Not Provided	No	Undecided	https://ClinicalTrials.gov/show/NCT04328441
300	NCT04382625	Hydroxychloroquine in SARS-CoV-2 (COVID-19) Pneumonia Trial	Not yet recruiting	No Results Available	SARS-CoV-2 Pneumonia|COVID-19	Drug: Hydroxychloroquine	Change from Baseline Oxygenation on Day 1 to Day 5|Change from Baseline Oxygenation at Day 5|Intensive Care length of stay|Required Mechanical Ventilation|Required Oxygen supplementation|Hospitalization length of Stay|Mortality|Cardiac Arrhythmia - Polymorphic Ventricular Tachycardia|Cardiac Arrhythmia - Ventricular Tachycardia|Cardiac Arrhythmia - Lengthening QTc	Kootenai Health|Washington State University	All	18 Years and older (Adult, Older Adult)	Phase 4	120	Other	Interventional	Allocation: Randomized|Intervention Model: Parallel Assignment|Masking: None (Open Label)|Primary Purpose: Treatment	2020-04-14	2020-05-01	2022-01-01	2022-06-01	25	2020-05-11	2020-05-11	Not Provided	Yes	No	https://ClinicalTrials.gov/show/NCT04382625
301	NCT04273529	The Efficacy and Safety of Thalidomide in the Adjuvant Treatment of Moderate New Coronavirus (COVID-19) Pneumonia	Not yet recruiting	No Results Available	COVID-19 Thalidomide	Drug: thalidomide|Drug: placebo	Time to Clinical recoveryTime to Clinical Recovery (TTCR)|All cause mortality|Frequency of respiratory progression|Time to defervescence	First Affiliated Hospital of Wenzhou Medical University|Second Affiliated Hospital of Wenzhou Medical University|Wenzhou Central Hospital	All	18 Years and older (Adult, Older Adult)	Phase 2	100	Other	Interventional	Allocation: Randomized|Intervention Model: Parallel Assignment|Masking: Quadruple (Participant, Care Provider, Investigator, Outcomes Assessor)|Primary Purpose: Treatment	2020-02-14	2020-02-20	2020-05-30	2020-06-30	4	2020-02-18	2020-02-21	Not Provided	Yes	Not Provided	https://ClinicalTrials.gov/show/NCT04273529
302	NCT04273581	The Efficacy and Safety of Thalidomide Combined With Low-dose Hormones in the Treatment of Severe COVID-19	Not yet recruiting	No Results Available	COVID-19 Thalidomide	Drug: placebo|Drug: Thalidomide	Time to Clinical Improvement (TTCI)|Clinical status|Time to Hospital Discharge OR NEWS2 (National Early Warning Score 2) of ≤ 2 maintained for 24 hours|All cause mortality|Duration (days) of mechanical ventilation|Duration (days) of extracorporeal membrane oxygenation|Duration (days) of supplemental oxygenation|Length of hospital stay (days)|Time to 2019-nCoV RT-PCR negativity in upper and lower …	First Affiliated Hospital of Wenzhou Medical University|Second Affiliated Hospital of Wenzhou Medical University|Wenzhou Central Hospital	All	18 Years and older (Adult, Older Adult)	Phase 2	40	Other	Interventional	Allocation: Randomized|Intervention Model: Parallel Assignment|Masking: Quadruple (Participant, Care Provider, Investigator, Outcomes Assessor)|Primary Purpose: Treatment	2020-02-14	2020-02-18	2020-04-30	2020-05-30	3	2020-02-18	2020-02-21	Not Provided	Yes	Not Provided	https://ClinicalTrials.gov/show/NCT04273581
303	NCT04359602	COVID-19 Recovered Volunteer Research Participant Pool Registry	Recruiting	No Results Available	Recovered From COVID-19		Serological testing of COVID patients|Immune response	University of California, Los Angeles	All	18 Years and older (Adult, Older Adult)		10000	Other	Observational	Observational Model: Case-Only|Time Perspective: Prospective	2020-04-21	2020-04-08	2022-04-20	2042-04-20	264	2020-04-24	2020-05-04	United States	No	Yes	https://ClinicalTrials.gov/show/NCT04359602
304	NCT04374032	Clinical Trial to Evaluate the Efficacy and Safety of an Immunomodulatory Therapy for the Treatment of Patients With Moderate to Severe COVID-19 Infection	Recruiting	No Results Available	COVID-19 Infection	Drug: metenkefalin + tridecactide|Drug: The standard of care	Time to onset of change in the patient's clinical condition|Safety and tolerability evaluation - treatment-related adverse events will be assessed by CTCAE|Length of in-hospital stay|Survival rate|Intubation rate|Proinflammatory markers levels	Bosnalijek D.D	All	18 Years and older (Adult, Older Adult)	Phase 2|Phase 3	120	Industry	Interventional	Allocation: Randomized|Intervention Model: Parallel Assignment|Masking: None (Open Label)|Primary Purpose: Treatment	2020-04-30	2020-05-01	2020-08-31	2020-10-31	5	2020-05-05	2020-05-07	Not Provided	Yes	Undecided	https://ClinicalTrials.gov/show/NCT04374032
305	NCT04353596	Stopping ACE-inhibitors in COVID-19	Recruiting	No Results Available	SARS-CoV-2|COVID-19	Drug: ACE inhibitor, angiotensin receptor blocker	Combination of maximum Sequential Organ Failure Assessment (SOFA) Score and death|Composite of admission to an intensive care unit (ICU), the use of mechanical ventilation, or all-cause death|Maximum and median maximum Sequential Organ Failure Assessment (SOFA) Score|Rates of non-invasive ventilation|Rates of renal replacement therapies|Change of viral burden|Change of C-reactive protein (CRP), i…	Medical University Innsbruck|Ludwig-Maximilians - University of Munich	All	18 Years and older (Adult, Older Adult)	Phase 4	208	Other	Interventional	Allocation: Randomized|Intervention Model: Parallel Assignment|Masking: Single (Outcomes Assessor)|Primary Purpose: Treatment	2020-04-14	2020-04-15	2021-05-15	2022-05-15	25	2020-04-20	2020-04-24	Not Provided	Yes	Undecided	https://ClinicalTrials.gov/show/NCT04353596
306	NCT04371744	QT-Logs : Artificial Intelligence for QT Interval Analysis of ECG From Smartwatches in Patient Receiving Treatment for Covid-19	Recruiting	No Results Available	COVID-19		Corrected QT (QTc) interval measurement	Assistance Publique Hopitaux De Marseille	All	18 Years and older (Adult, Older Adult)		100	Other	Observational	Observational Model: Cohort|Time Perspective: Prospective	2020-04-30	2020-04-17	2020-05-04	2020-05-11	0	2020-05-01	2020-05-01	France	No	Not Provided	https://ClinicalTrials.gov/show/NCT04371744
307	NCT04394117	Controlled evaLuation of Angiotensin Receptor Blockers for COVID-19 respIraTorY Disease	Not yet recruiting	No Results Available	SARS-Cov-2|COVID-19	Drug: Angiotensin Receptor Blockers	7-Point National Institute of Health Clinical Health Score|Mortality|Intensive Care Unit Admission|Respiratory Failure|Dialysis Requirement|Hospitalisation Days|Ventilator-Free Days|Dialysis Days|Acute Kidney Injury|Hypotension Requiring Vasopressors	The George Institute	All	18 Years and older (Adult, Older Adult)	Phase 4	605	Other	Interventional	Allocation: Randomized|Intervention Model: Parallel Assignment|Masking: Single (Outcomes Assessor)|Primary Purpose: Treatment	2020-05-18	2020-05-20	2021-01-30	2021-04-30	11	2020-05-19	2020-05-19	Not Provided	Yes	Yes	https://ClinicalTrials.gov/show/NCT04394117
308	NCT04354870	COVID-19 PrEP HCW HCQ Study	Recruiting	No Results Available	COVID-19	Drug: Hydroxychloroquine (HCQ)	Frequency of seroconversion to SARS-CoV-2|Incidence of COVID-19 symptoms in the 4 weeks preceding seroconversion|Hospital admission rate|ICU admission rate|Mortality rate|Incidents of AEs or SAEs related to HCQ upon study termination time	NYU Langone Health	All	18 Years and older (Adult, Older Adult)	Phase 2	350	Other	Interventional	Allocation: Non-Randomized|Intervention Model: Parallel Assignment|Masking: None (Open Label)|Primary Purpose: Treatment	2020-04-16	2020-04-03	2020-08-01	2020-09-01	4	2020-04-21	2020-04-22	Not Provided	Yes	No	https://ClinicalTrials.gov/show/NCT04354870
309	NCT04347070	Implementation of Physiotherapy on COVID-19 Patients in ICU	Recruiting	No Results Available	Sars-CoV2|COVID-19	Other: Phsyiotherapy	Time of physiotherapy|Type of physiotherapy implemented	University Hospital, Montpellier|Société espagnole de pneumologie (SEPAR)|Societe française de kinésithérapie en réanimation (SKR)	All	18 Years and older (Adult, Older Adult)		150	Other	Observational	Observational Model: Cohort|Time Perspective: Retrospective	2020-04-10	2017-04-01	2020-09-01	2022-12-01	68	2020-04-15	2020-04-16	France	No	Undecided	https://ClinicalTrials.gov/show/NCT04347070
310	NCT04386109	Neonatal Complications of Coronavirus Disease (COVID-19)	Recruiting	No Results Available	Neonatal COVID-19 Disease	Other: No intervention - exposure is to COVID-19	Incidence of neonatal COVID-19|Incidence of vertically transmitted COVID-19|Presentation and natural history of neonatal COVID-19|Presentation of neonates with COVID-19 positive mothers|Outcomes for neonates with COVID-19|Clinical treatment of neonatal COVID-19|Neonatal secondary impacts of maternal COVID-19	University of Oxford|Imperial College London|University of Leicester|University of Nottingham|University of Glasgow|University Hospital of Wales|Public Health England|St George's, University of London	All	up to 29 Days (Child)		500	Other	Observational	Observational Model: Cohort|Time Perspective: Prospective	2020-04-15	2020-04-01	2021-03-31	2021-09-30	17	2020-05-13	2020-05-13	United Kingdom	No	Yes	https://ClinicalTrials.gov/show/NCT04386109
311	NCT04345679	Anti COVID-19 Convalescent Plasma Therapy	Not yet recruiting	No Results Available	COVID 19	Biological: anti-SARS-CoV-2 convalescent plasma	Changing of viral load of SARS-CoV2|Changes in immunglobulin G COVID-19 antibody titer|Changes at the cytokine pattern|Intensive Care Unit Admission|Length of hospital stay|Duration of mechanical ventilation|Clinical Status|Mortality	Orthosera Kft.|Semmelweis University|University of Pécs|Hungarian National Blood Service|Humán Bioplazma Kft - Kedrion	All	18 Years and older (Adult, Older Adult)	Early Phase 1	20	Other	Interventional	Allocation: N/A|Intervention Model: Single Group Assignment|Masking: None (Open Label)|Primary Purpose: Treatment	2020-04-11	2020-04-14	2020-06-01	2021-04-01	11	2020-04-14	2020-04-24	Not Provided	No	Undecided	https://ClinicalTrials.gov/show/NCT04345679
312	NCT04374838	Effect of COVID-19 Pandemic on Pediatric Cancer Care	Not yet recruiting	No Results Available	Covid19		pediatric cancer care pattern during COVID 19 pandemic	South Egypt Cancer Institute	All	Child, Adult, Older Adult		20	Other	Observational	Observational Model: Cohort|Time Perspective: Cross-Sectional	2020-05-01	2020-05-15	2020-12-15	2021-05-15	12	2020-05-05	2020-05-06	Not Provided	Not Provided	Not Provided	https://ClinicalTrials.gov/show/NCT04374838
313	NCT04339608	Max COVID19- Study	Recruiting	No Results Available	COVID-19		COVID-19 positive case	Max Healthcare Insititute Limited	All	18 Years and older (Adult, Older Adult)		10000	Other	Observational	Observational Model: Cohort|Time Perspective: Prospective	2020-04-07	2020-04-02	2020-05-30	2020-06-30	2	2020-04-09	2020-04-09	India	No	Undecided	https://ClinicalTrials.gov/show/NCT04339608
314	NCT04342221	Hydroxychloroquine for COVID-19	Recruiting	No Results Available	COVID-19, Hydroxychloroquine Sulfate	Drug: Hydroxychloroquine Sulfate|Drug: Placebo	Effect of HCQ on in vivo viral clearance	University Hospital Tuebingen|Robert Bosch Medical Center|Universitätsklinikum Hamburg-Eppendorf|Bernhard Nocht Institute for Tropical Medicine	All	18 Years to 99 Years (Adult, Older Adult)	Phase 3	220	Other	Interventional	Allocation: Randomized|Intervention Model: Parallel Assignment|Masking: Quadruple (Participant, Care Provider, Investigator, Outcomes Assessor)|Primary Purpose: Treatment	2020-04-08	2020-03-29	2021-03-01	2022-02-01	22	2020-04-10	2020-04-10	Not Provided	Yes	Not Provided	https://ClinicalTrials.gov/show/NCT04342221
315	NCT04356560	COVID-19 Surveillance of Patients and Healthcare Workers in a Hospital Department	Enrolling by invitation	No Results Available	COVID-19	Diagnostic Test: COVID-19 test, polymerase chain reaction for SARS-CoV-2	Incidence of healthcare workers with SARS-CoV-2|Incidence of ENT patients with SARS-CoV-2|Development of SARS-CoV-2 antibodies among healthcare workers|Sensitivity and specificity of a COVID-19 screening symptom questionnaire among healthcare workers|SARS CoV-2 and bacterial super infections in upper respiratory airways	Rigshospitalet, Denmark	All	Child, Adult, Older Adult		300	Other	Observational	Observational Model: Cohort|Time Perspective: Prospective	2020-04-13	2020-03-23	2020-09-30	2020-12-31	9	2020-04-22	2020-04-24	Denmark	Yes	Undecided	https://ClinicalTrials.gov/show/NCT04356560
316	NCT04377464	COVID-19 - Quality of Life After Infection	Not yet recruiting	No Results Available	COVID-19|Quality of Life	Other: SF12, EQ-5D-5L and work status standardized quantitative assessments	Six-month SF-12v2(HK) Scores|Six-month EQ-5D-5L Scores|One-month SF-12v2(HK)|One-month EQ-5D-5L Scores|Three-month SF-12v2(HK) Scores|Three-month EQ-5D-5L Scores|One, Three and Six-month Return to Work Status	Chinese University of Hong Kong	All	18 Years and older (Adult, Older Adult)		200	Other	Observational	Observational Model: Cohort|Time Perspective: Prospective	2020-05-04	2020-05-05	2021-04-30	2022-04-30	23	2020-05-06	2020-05-06	Not Provided	No	No	https://ClinicalTrials.gov/show/NCT04377464
317	NCT04355533	Immunity Against SARS-CoV2 in Children and Their Parents / COVID-19	Not yet recruiting	No Results Available	COVID-19 Infection	Biological: serology test|Diagnostic Test: NG Biotech|Biological: nasopharyngeal swab|Biological: rectal swab|Biological: saliva sample	Seroconversion against SARS-CoV2 in children of the Parisian area|Protective immunity|Measure of Ab antiN and Ab anti-S1|Neutralization activity|Positive qPCR|correlation between different Ab and qPCR and neutralization activity|correlation of the NGBiotech rapid test with the classical serological result|correlation of the NGBiotech rapid test with qPCR results|duration of viral carriage in stoo…	Assistance Publique - Hôpitaux de Paris|Institut National de la Santé Et de la Recherche Médicale, France|NG Biotech|Commissariat a l’energie atomique et aux energies alternatives|Institut Pasteur	All	up to 17 Years (Child)	Not Applicable	1920	Other|Industry	Interventional	Allocation: Non-Randomized|Intervention Model: Single Group Assignment|Masking: None (Open Label)|Primary Purpose: Diagnostic	2020-04-17	2020-06-01	2020-06-01	2021-09-01	15	2020-04-21	2020-05-20	Not Provided	No	No	https://ClinicalTrials.gov/show/NCT04355533
318	NCT04382729	Neuromuscular Electrical Stimulation in Patients With COVID19 Associated Pneumonia	Recruiting	No Results Available	COVID-19 Pneumonia	Other: Neuromuscular Electrical Stimulation|Other: Physical Therapy Exercise	Short Physical Performance Battery (SPPB) Score|Functional Independence Measure (FIM) Scale Score|Fatigue Severity Scale Score|Muscle Strength|Two Step Test Length|Six Minutes Walking Test Distance|Muscle Thickness	University of Turin, Italy|San Luigi Gonzaga Hospital	All	18 Years and older (Adult, Older Adult)	Not Applicable	80	Other	Interventional	Allocation: Randomized|Intervention Model: Parallel Assignment|Masking: Single (Outcomes Assessor)|Primary Purpose: Supportive Care	2020-05-08	2020-04-17	2020-07-01	2020-07-01	2	2020-05-11	2020-05-11	Not Provided	Not Provided	Yes	https://ClinicalTrials.gov/show/NCT04382729
319	NCT04373889	COVID-19 Among Healthcare Workers in Belgian Hospitals	Recruiting	No Results Available	SARS-CoV-2|COVID-19		Change of prevalence of COVID-19 infection among Belgian active hospital healthcare workers (HCW)|Change of seroprevalence of SARS-CoV-2 among Belgian active hospital HCW|Change in new cases (incidence) of COVID-19 among Belgian hospital HCW|Change in SARS-CoV-2 seroconversion among Belgian hospital HCW|Sensitivity and specificity of serological tests|Sensitivity and specificity of saliva samplin…	Sciensano|Institute of Tropical Medicine Antwerp	All	18 Years and older (Adult, Older Adult)		800	Other	Observational	Observational Model: Cohort|Time Perspective: Prospective	2020-04-13	2020-04-22	2020-09-27	2020-09-27	5	2020-05-05	2020-05-05	Belgium	No	No	https://ClinicalTrials.gov/show/NCT04373889
320	NCT04376593	PET/CT Imaging in COVID-19 Patients	Enrolling by invitation	No Results Available	COVID-19|SARS-CoV-2 Infection	Drug: 18F-αvβ6-BP	Administration of 18F-αvβ6-BP|Determine whether 18F-αvβ6-BP demonstrates accumulation in lung damage	University of California, Davis	All	18 Years and older (Adult, Older Adult)	Early Phase 1	10	Other	Interventional	Allocation: N/A|Intervention Model: Single Group Assignment|Masking: None (Open Label)|Primary Purpose: Diagnostic	2020-05-03	2020-05-01	2021-05-01	2022-05-01	24	2020-05-06	2020-05-06	Not Provided	No	No	https://ClinicalTrials.gov/show/NCT04376593
321	NCT04315896	Hydroxychloroquine Treatment for Severe COVID-19 Pulmonary Infection (HYDRA Trial)	Recruiting	No Results Available	COVID-19|Severe Acute Respiratory Syndrome	Drug: Hydroxychloroquine|Drug: Placebo oral tablet	All-cause hospital mortality|Length of hospital stay|Need of mechanical ventilation|Ventilator free days|Grade 3-4 adverse reaction	National Institute of Respiratory Diseases, Mexico|Sanofi	All	18 Years to 80 Years (Adult, Older Adult)	Phase 3	500	Other|Industry	Interventional	Allocation: Randomized|Intervention Model: Parallel Assignment|Masking: Quadruple (Participant, Care Provider, Investigator, Outcomes Assessor)|Primary Purpose: Treatment	2020-03-18	2020-04-14	2020-10-31	2021-03-22	11	2020-03-20	2020-04-17	Not Provided	Yes	Undecided	https://ClinicalTrials.gov/show/NCT04315896
322	NCT04325061	Efficacy of Dexamethasone Treatment for Patients With ARDS Caused by COVID-19	Recruiting	No Results Available	Acute Respiratory Distress Syndrome Caused by COVID-19	Drug: Dexamethasone	60-day mortality|Ventilator-free days	Dr. Negrin University Hospital|Li Ka Shing Knowledge Institute|Consorcio Centro de Investigación Biomédica en Red, M.P.	All	18 Years and older (Adult, Older Adult)	Phase 4	200	Other	Interventional	Allocation: Randomized|Intervention Model: Parallel Assignment|Masking: None (Open Label)|Primary Purpose: Treatment	2020-03-25	2020-04-03	2020-10-30	2020-10-30	6	2020-03-27	2020-04-17	Not Provided	Yes	No	https://ClinicalTrials.gov/show/NCT04325061
323	NCT04376996	Slovenian National COVID-19 Prevalence Study	Recruiting	No Results Available	COVID-19|SARS-CoV-2	Diagnostic Test: NO intervention planned due to the observational study design - only a diagnostic testing	Prevalence of SARS-CoV-2 RNA in nasopharyngeal samples|Prevalence of anti-SARS-CoV-2 antibodies in blood samples	University of Ljubljana	All	Child, Adult, Older Adult		3000	Other	Observational	Observational Model: Cohort|Time Perspective: Prospective	2020-05-04	2020-04-20	2020-10-01	2020-12-01	7	2020-05-06	2020-05-07	Slovenia	No	No	https://ClinicalTrials.gov/show/NCT04376996
324	NCT04368000	Prone Positioning in Awake Patients With COVID-19 Requiring Hospitalization	Recruiting	No Results Available	Respiratory Failure|COVID-19	Behavioral: Intermittent prone positioning instructions|Behavioral: Usual care positioning with no instructions	Change in imputed partial pressure of oxygen over fraction of inspired oxygen (PaO2/FiO2) from peripheral capillary oxygen saturation over fraction of inspired oxygen (SpO2/FiO2)|Change in imputed PaO2/FiO2 from SpO2/FiO2|Proportion of participants requiring endotracheal intubation|Proportion of participants requiring mechanical ventilation|Proportion of participants transferred to intensive care…	University of Utah	All	18 Years and older (Adult, Older Adult)	Not Applicable	60	Other	Interventional	Allocation: Randomized|Intervention Model: Parallel Assignment|Masking: None (Open Label)|Primary Purpose: Treatment	2020-04-24	2020-04-29	2020-12-01	2021-01-01	8	2020-04-29	2020-05-20	Not Provided	No	No	https://ClinicalTrials.gov/show/NCT04368000
325	NCT04357535	Prognosis of Coronavirus Disease 2019 (COVID-19) Patients Receiving Receiving Antihypertensives	Terminated	No Results Available	COVID-19	Drug: Angiotensin-Converting Enzyme Inhibitors (ACE-I) and Angiotensin II Receptor Blockers (ARB)	Assess the rate of requirement of invasive mechanical ventilation|Mortality|Septic shock as defined by sepsis-3 criteria|Degree of severity of respiratory disease	Hakeam Abdulaziz Hakeam|Buraidah Central Hospital|King Khalid University Hospital|King Faisal Specialist Hospital & Research Center	All	18 Years and older (Adult, Older Adult)		17	Other	Observational	Observational Model: Cohort|Time Perspective: Prospective	2020-04-19	2020-04-12	2020-05-03	2020-05-03	0	2020-04-22	2020-05-08	Saudi Arabia	No	Undecided	https://ClinicalTrials.gov/show/NCT04357535
326	NCT04355767	Convalescent Plasma vs. Placebo in Emergency Room Patients With COVID-19	Not yet recruiting	No Results Available	COVID-19	Biological: Convalescent Plasma|Biological: Standard Plasma	Time to disease progression|Change in symptom severity over time	Stanford University	All	18 Years and older (Adult, Older Adult)	Phase 2	206	Other	Interventional	Allocation: Randomized|Intervention Model: Parallel Assignment|Masking: Double (Participant, Investigator)|Primary Purpose: Treatment	2020-04-17	2020-05-01	2022-12-01	2022-12-01	31	2020-04-21	2020-04-21	Not Provided	Yes	No	https://ClinicalTrials.gov/show/NCT04355767
327	NCT04335201	Defibrotide in COVID-19 Pneumonia	Not yet recruiting	No Results Available	Patients With COVID-19 Pneumonia Will Allow to Detect an Absolute Reduction in the Rate of Respiratory-failure	Drug: Defibrotide Injection	to able to reduce the progression of acute respiratory failure|Adverse events|duration of hospitalization|systemic inflammation|overall survival	IRCCS San Raffaele	All	18 Years and older (Adult, Older Adult)	Phase 2	50	Other	Interventional	Allocation: N/A|Intervention Model: Single Group Assignment|Masking: None (Open Label)|Primary Purpose: Treatment	2020-03-31	2020-04-06	2020-09-30	2020-12-31	8	2020-04-06	2020-04-06	Not Provided	Yes	Not Provided	https://ClinicalTrials.gov/show/NCT04335201
328	NCT04385017	Role of Inflammasomes in COVID-19 Disease	Recruiting	No Results Available	COVID-19 by SARS-CoV-2 Infection	Other: COVID-19 patients	Level of activation of inflammasomes in monocytes and polymorphonuclear neutrophils during COVID-19|Genes nucleoside polymorphism analysis	Centre Hospitalier Universitaire de Nice	All	18 Years and older (Adult, Older Adult)	Not Applicable	40	Other	Interventional	Allocation: N/A|Intervention Model: Single Group Assignment|Masking: None (Open Label)|Primary Purpose: Diagnostic	2020-05-10	2020-05-11	2021-06-12	2021-06-12	13	2020-05-12	2020-05-12	Not Provided	No	Undecided	https://ClinicalTrials.gov/show/NCT04385017
329	NCT04350476	COVID-19 Remote Monitoring	Not yet recruiting	No Results Available	COVID-19|Cardiac Arrhythmias	Diagnostic Test: VitalConnect Vital Sign Patch	Number of different arrhythmias|Temperature|Oxygen Saturation	Vivek Reddy|Icahn School of Medicine at Mount Sinai	All	18 Years and older (Adult, Older Adult)	Not Applicable	1000	Other	Interventional	Allocation: N/A|Intervention Model: Single Group Assignment|Masking: None (Open Label)|Primary Purpose: Screening	2020-04-14	2020-07-01	2021-04-01	2021-04-01	9	2020-04-17	2020-05-13	Not Provided	No	No	https://ClinicalTrials.gov/show/NCT04350476
330	NCT04371822	Efficacy of Sn-protoporphyrin IX (SnPPIX) and Sulfonatoporphyrin(TPPS)Against Covid-19	Not yet recruiting	No Results Available	COVID-19	Drug: SnPP Protoporphyrin|Drug: Sulfonatoporphyrin(TPPS)	lung injury score|Serum ferritin|Absolute lymphocyte counts|Serum levels of CRP, ESR ,IL-1,IL-6,TNF and Type I interferon|Serum level of COVID19 RNA|All cause mortality rate|Ventilation free days|ICU free days|d-dimers|Time to first negative SARS-CoV-2 PCR in NP swap	Kafrelsheikh University	All	18 Years to 80 Years (Adult, Older Adult)	Phase 1	56	Other	Interventional	Allocation: Non-Randomized|Intervention Model: Sequential Assignment|Masking: None (Open Label)|Primary Purpose: Treatment	2020-04-29	2020-05-01	2020-06-01	2020-08-01	3	2020-05-01	2020-05-13	Not Provided	Yes	Not Provided	https://ClinicalTrials.gov/show/NCT04371822
331	NCT04383574	Safety and Immunogenicity Study of Inactivated Vaccine for Prevention of SARS-CoV-2 Infection(COVID-19)	Not yet recruiting	No Results Available	COVID-19	Biological: Two doses of low dosage inactivated SARS-CoV-2 vaccine at the schedule of day 0,28|Biological: Two doses of medium dosage inactivated SARS-CoV-2 vaccine at the schedule of day 0,28|Biological: Two doses of high dosage inactivated SARS-CoV-2 vaccine at the schedule of day 0,28|Other: Two doses of placebo at the schedule of day 0,28	Safety index-incidence of adverse reactions|Immunogenicity index-seroconversion rates of neutralizing antibody|Safety index-incidence of serious adverse events|Immunogenicity index-seropositive rates of neutralizing antibody|Immunogenicity index-geometric mean titer (GMT) of neutralizing antibody|Immunogenicity index-geometric mean ratio (GMR) of neutralizing antibody	Sinovac Research and Development Co., Ltd.|Sinovac Biotech Co., Ltd	All	60 Years and older (Adult, Older Adult)	Phase 1|Phase 2	422	Industry	Interventional	Allocation: Randomized|Intervention Model: Parallel Assignment|Masking: Double (Participant, Investigator)|Primary Purpose: Prevention	2020-05-09	2020-05-20	2020-07-20	2020-07-20	2	2020-05-12	2020-05-12	Not Provided	Yes	Not Provided	https://ClinicalTrials.gov/show/NCT04383574
332	NCT04352608	Safety and Immunogenicity Study of Inactivated Vaccine for Prophylaxis of SARS CoV-2 Infection (COVID-19)	Recruiting	No Results Available	COVID-19	Biological: Two doses of medium dosage inactivated SARS-CoV-2 vaccine at the emergency vaccination schedule|Biological: Two doses of high dosage inactivated SARS-CoV-2 vaccine at the emergency vaccination schedule|Biological: Two doses of placebo at the emergency vaccination schedule|Biological: Two doses of medium dosage inactivated SARS-CoV-2 vaccine at the routine vaccination schedule|Biologic…	Safety indexes of adverse reactions|Immunogenicity indexes of neutralizing-antibody seroconversion rates for the emergency vaccination schedule （day 0,14）|Immunogenicity indexes of neutralizing-antibody seroconversion rates for the routine vaccination schedule (day 0,28)|Occurrence of abnormal changes of laboratory safety examinations (hemoglobin,WBCs, platelets, ALT, AST, total bilirubin, creati…	Sinovac Research and Development Co., Ltd.|Sinovac Biotech Co., Ltd	All	18 Years to 59 Years (Adult)	Phase 1|Phase 2	744	Industry	Interventional	Allocation: Randomized|Intervention Model: Parallel Assignment|Masking: Quadruple (Participant, Care Provider, Investigator, Outcomes Assessor)|Primary Purpose: Prevention	2020-04-14	2020-04-16	2020-08-13	2020-12-13	7	2020-04-20	2020-04-28	Not Provided	Yes	Not Provided	https://ClinicalTrials.gov/show/NCT04352608
333	NCT04280588	Fingolimod in COVID-19	Recruiting	No Results Available	Coronavirus Disease (COVID-19)	Drug: Fingolimod 0.5 mg	The change of pneumonia severity on X-ray images	First Affiliated Hospital of Fujian Medical University	All	18 Years to 80 Years (Adult, Older Adult)	Phase 2	30	Other	Interventional	Allocation: Non-Randomized|Intervention Model: Parallel Assignment|Masking: None (Open Label)|Primary Purpose: Treatment	2020-02-20	2020-02-22	2020-07-01	2020-07-01	4	2020-02-21	2020-02-21	Not Provided	No	Yes	https://ClinicalTrials.gov/show/NCT04280588
334	NCT04368390	Neuroradiolological Analysis of COVID-19 Patients	Recruiting	No Results Available	Covid-19		Neuroradiological analysis of patients brain MRI	University Hospital, Strasbourg, France	All	18 Years and older (Adult, Older Adult)		100	Other	Observational	Observational Model: Case-Only|Time Perspective: Other	2020-04-28	2020-04-03	2021-04-01	2021-04-01	11	2020-04-29	2020-04-29	France	No	Not Provided	https://ClinicalTrials.gov/show/NCT04368390
335	NCT04379154	Analysis of Volatile Organic Compounds by Electronic Noses in Hospitalised Patients for an Infection by SARS-CoV-2 (COVID-19)	Recruiting	No Results Available	COVID-19	Device: Volatile Organic Compounds analysis	Profiles of volatile organic compounds (VOCs) in exhaled air between 2 health conditions|Profiles of volatil organic compounds (VOCs) in exhaled air on 1 health condition|Profiles of volatil organic compounds (VOCs) in exhaled air between 2 periods	Hopital Foch	All	18 Years and older (Adult, Older Adult)	Not Applicable	60	Other	Interventional	Allocation: N/A|Intervention Model: Single Group Assignment|Masking: None (Open Label)|Primary Purpose: Other	2020-04-28	2020-04-14	2020-06-28	2020-11-16	7	2020-05-07	2020-05-07	Not Provided	No	Not Provided	https://ClinicalTrials.gov/show/NCT04379154
336	NCT04338074	TXA and Corona Virus 2019 (COVID19) in Outpatients	Not yet recruiting	No Results Available	COVID-19	Drug: Tranexamic acid tablets|Drug: Placebo oral tablet	Hospitalization	University of Alabama at Birmingham	All	19 Years and older (Adult, Older Adult)	Phase 2	100	Other	Interventional	Allocation: Randomized|Intervention Model: Parallel Assignment|Masking: Quadruple (Participant, Care Provider, Investigator, Outcomes Assessor)|Primary Purpose: Treatment	2020-04-06	2020-05-25	2020-10-15	2020-10-30	5	2020-04-08	2020-05-22	Not Provided	Not Provided	No	https://ClinicalTrials.gov/show/NCT04338074
337	NCT04386252	Phase Ib-II Trial of Dendritic Cell Vaccine to Prevent COVID-19 in Frontline Healthcare Workers and First Responders	Not yet recruiting	No Results Available	COVID-19	Biological: AV-COVID-19	Confirm safety|Suggestion of efficacy|Optimal dose of SARS-CoV-2 antigen|Advantage of administering vaccine admixed with GM-CSF|Frequency of detecting IgG against SARS-CoV-2 in blood after vaccination	Aivita Biomedical, Inc.	All	18 Years and older (Adult, Older Adult)	Phase 1|Phase 2	180	Industry	Interventional	Allocation: Randomized|Intervention Model: Parallel Assignment|Masking: Quadruple (Participant, Care Provider, Investigator, Outcomes Assessor)|Primary Purpose: Prevention	2020-05-11	2020-09-01	2020-10-01	2021-04-01	7	2020-05-13	2020-05-13	Not Provided	No	Not Provided	https://ClinicalTrials.gov/show/NCT04386252
338	NCT04344457	Evaluate the Efficacy and Safety of Oral Hydroxychloroquine, Indomethacin and Zithromax in Subjects With Mild Symptoms of COVID-19	Recruiting	No Results Available	COVID-19	Drug: Hydroxychloroquine|Drug: Indomethacin|Drug: Zithromax Oral Product	Improvement of clinical status|Time of clinical recovery of fever|Time of clinical recovery of cough|Safety as determined by changes in QTC intervals measured by ECG|Safety as determined by presence of side effects|Time to improvement	Perseverance Research Center, LLC|Athena Medical Group	All	18 Years and older (Adult, Older Adult)	Phase 1|Phase 2	80	Other	Interventional	Allocation: N/A|Intervention Model: Single Group Assignment|Masking: None (Open Label)|Primary Purpose: Treatment	2020-04-08	2020-04-16	2020-06-20	2020-09-30	5	2020-04-14	2020-04-30	Not Provided	No	No	https://ClinicalTrials.gov/show/NCT04344457
339	NCT04346017	Evaluation of Interleukine 6 (and Other Cytokines and Inflammatory Markers) in COVID-19 Patients With a Systemic Inflammatory Response Syndrome	Recruiting	No Results Available	COVID-19	Diagnostic Test: Cytokines dosage|Diagnostic Test: Complement dosage	IL6 concentration|IL6 concentration change from baseline value|Complement parameters|Complement parameters change from baseline values|Inflammatory cytokines baseline concentrations|Inflammatory cytokines change from baseline values|Concentration of markers of macrophage activation|Markers of macrophage activation change from baseline values	Francis Corazza|Brugmann University Hospital	All	Child, Adult, Older Adult	Not Applicable	200	Other	Interventional	Allocation: Non-Randomized|Intervention Model: Parallel Assignment|Masking: None (Open Label)|Primary Purpose: Basic Science	2020-04-13	2020-03-20	2020-12-01	2020-12-01	8	2020-04-15	2020-04-15	Not Provided	No	No	https://ClinicalTrials.gov/show/NCT04346017
340	NCT04381312	Direct and Indirect Impact of COVID-19 In Older Populations	Recruiting	No Results Available	Risk Factors for COVID-19 Outcomes in Elderly Populations		mortality|Risk factors for death|Describe clinical symptoms specific to old population|describe specific and non-specific treatments used for COVID 19|describe all acute complications|functional decline|Rehospitalisation|medical complications|Admission in nursing home|risk factors for 3-month functional decline, acute complication and admission to nursing home	University Hospital, Grenoble	All	70 Years and older (Older Adult)		1000	Other	Observational	Observational Model: Cohort|Time Perspective: Prospective	2020-04-10	2020-04-09	2021-07-09	2021-10-09	18	2020-05-08	2020-05-08	France	Yes	Undecided	https://ClinicalTrials.gov/show/NCT04381312
341	NCT04368988	Evaluation of the Safety and Immunogenicity of a SARS-CoV-2 rS (COVID-19) Nanoparticle Vaccine With/Without Matrix-M Adjuvant	Recruiting	No Results Available	COVID-19	Biological: SARS-CoV-2 rS|Other: Matrix-M Adjuvant|Other: NSS Saline Placebo	Subjects with solicited AEs - Phase 1|Safety Laboratory Values (serum chemistry, hematology) - Phase 1|Serum IgG antibody levels specific for the SARS-CoV-2 rS protein antigen(s) - Phase 1	Novavax	All	18 Years to 59 Years (Adult)	Phase 1	131	Industry	Interventional	Allocation: Randomized|Intervention Model: Parallel Assignment|Masking: Triple (Participant, Care Provider, Investigator)|Primary Purpose: Prevention	2020-04-24	2020-05-01	2020-12-31	2021-07-31	14	2020-04-30	2020-05-25	Not Provided	Yes	Not Provided	https://ClinicalTrials.gov/show/NCT04368988
342	NCT04401241	How Routine Biomarkers and Blood Leucocytes Count Can Assist Diagnosis of COVID-19 in Emergency Department	Completed	No Results Available	Covid19		routine biomarkers and blood cell count are discriminant to diagnose COVID-19|Probability of COVID-19 and CRP|Probability of COVID-19 and PCT|Probability of COVID-19 and Ddimers|Probability of COVID-19 and NTproBNP|Probability of COVID-19 and cTnT-HS|Probability of COVID-19 and blood cell counts|performance of combined routine biomarkers|Assess usual biomarkers and blood cell count	Centre Hospitalier Princesse Grace	All	18 Years and older (Adult, Older Adult)		257	Other	Observational	Observational Model: Other|Time Perspective: Retrospective	2020-05-18	2020-02-01	2020-05-01	2020-05-15	3	2020-05-25	2020-05-25	Monaco	No	Not Provided	https://ClinicalTrials.gov/show/NCT04401241
343	NCT04331600	Chloroquine as Antiviral Treatment in Coronavirus Infection 2020	Recruiting	No Results Available	COVID-19	Drug: Chloroquine phosphate|Other: Telemedicine	COVID-19-related hospitalization or all-cause death|Decrease in COVID-19 symptoms|Development of pneumonia|Development of coronavirus infection-related complications	Wroclaw Medical University	All	18 Years and older (Adult, Older Adult)	Phase 4	400	Other	Interventional	Allocation: Randomized|Intervention Model: Parallel Assignment|Masking: None (Open Label)|Primary Purpose: Treatment	2020-03-30	2020-04-16	2020-09-30	2020-12-31	8	2020-04-02	2020-05-22	Not Provided	Yes	No	https://ClinicalTrials.gov/show/NCT04331600
344	NCT04382651	Study of Efficacy and Safety of MAS825 in Patients With COVID-19	Not yet recruiting	No Results Available	COVID-19 Pneumonia, Impaired Respiratory Function	Drug: MAS825|Drug: Matching placebo	APACHE II severity of disease score on Day 15 or on day of discharge (whichever is earlier)|Serum C-reactive protein (CRP levels)|Ferritin levels|Proportion of participants without the need for invasive mechanical ventilation|Proportion of participants with at least one level improvement in clinical status|Clinical status over time	Novartis Pharmaceuticals|Novartis	All	18 Years to 80 Years (Adult, Older Adult)	Phase 2	120	Industry	Interventional	Allocation: Randomized|Intervention Model: Parallel Assignment|Masking: Double (Participant, Investigator)|Primary Purpose: Treatment	2020-05-08	2020-05-15	2020-07-29	2020-11-05	5	2020-05-11	2020-05-11	Not Provided	Yes	Yes	https://ClinicalTrials.gov/show/NCT04382651
345	NCT04343742	Determination of the Effectiveness of Oral Chlorine Dioxide in the Treatment of COVID 19	Recruiting	No Results Available	COVID-19	Drug: chlorine dioxide 3000 ppm	negative testing of covid19	Genesis Foundation	All	Child, Adult, Older Adult		20	Other	Observational	Observational Model: Case-Only|Time Perspective: Prospective	2020-04-07	2020-04-01	2020-04-07	2020-06-01	2	2020-04-13	2020-04-13	Colombia	No	Undecided	https://ClinicalTrials.gov/show/NCT04343742
346	NCT04346056	Retrospective Study on Severe Respiratory Illness to Access the Presence of COVID-19	Recruiting	No Results Available	Coronavirus Disease (COVID-19)|COVID-19		Exploring the presence of COVID-19	Ain Shams University	All	1 Year to 80 Years (Child, Adult, Older Adult)		500	Other	Observational	Observational Model: Cohort|Time Perspective: Retrospective	2020-04-13	2020-04-14	2020-10-01	2020-12-01	7	2020-04-15	2020-04-20	Egypt	Yes	No	https://ClinicalTrials.gov/show/NCT04346056
347	NCT04368728	Study to Describe the Safety, Tolerability, Immunogenicity, and Potential Efficacy of RNA Vaccine Candidates Against COVID-19 in Healthy Adults	Recruiting	No Results Available	SARS-CoV-2 Infection|COVID-19	Biological: BNT162a1|Biological: BNT162b1|Biological: BNT162b2|Biological: BNT162c2|Other: Placebo	Percentage of participants reporting local reactions|Percentage of participants reporting systemic events|Percentage of participants reporting adverse events|Percentage of participants reporting serious adverse events|Percentage of sentinel cohort participants with abnormal hematology and chemistry laboratory values|Percentage of sentinel cohort participants with grading shifts in hematology and …	Biontech SE|Pfizer	All	18 Years to 85 Years (Adult, Older Adult)	Phase 1|Phase 2	7600	Industry	Interventional	Allocation: Randomized|Intervention Model: Parallel Assignment|Masking: Triple (Participant, Care Provider, Investigator)|Primary Purpose: Prevention	2020-04-27	2020-04-29	2021-08-11	2023-03-08	34	2020-04-30	2020-05-14	Not Provided	Yes	No	https://ClinicalTrials.gov/show/NCT04368728
348	NCT04345536	Prospective Quality Register of Patients With Confirmed Covid-19 at Oslo University Hospital	Recruiting	No Results Available	COVID-19		Mortality|Severe disease	Oslo University Hospital	All	Child, Adult, Older Adult		400	Other	Observational	Observational Model: Cohort|Time Perspective: Prospective	2020-04-05	2020-03-15	2021-01-01	2021-05-01	13	2020-04-14	2020-04-14	Norway	No	No	https://ClinicalTrials.gov/show/NCT04345536
349	NCT04342182	Convalescent Plasma as Therapy for Covid-19 Severe SARS-CoV-2 Disease (CONCOVID Study)	Recruiting	No Results Available	COVID-19	Biological: Convalescent plasma	Overall mortality until discharge from the hospital or a maximum of 60 days after admission whichever comes first|Impact of 300ml convP therapy on hospital days|Impact of 300ml convP on weaning from oxygen therapy|Impact of 300ml convP on overall mortality in patients admitted to the ICU within 24 hours after admission|Difference in the effect of convP on mortality in patients with a duration of …	Erasmus Medical Center|Sanquin Plasma Products BV	All	18 Years and older (Adult, Older Adult)	Phase 2|Phase 3	426	Other	Interventional	Allocation: Randomized|Intervention Model: Parallel Assignment|Masking: None (Open Label)|Primary Purpose: Treatment	2020-03-31	2020-04-08	2020-07-01	2020-07-01	2	2020-04-10	2020-05-18	Not Provided	Yes	Not Provided	https://ClinicalTrials.gov/show/NCT04342182
350	NCT04347174	A Clinical Trial of Mycobacterium w in Critically Ill COVID 19 Patients	Recruiting	No Results Available	COVID-19	Drug: Suspension of heat killed (autoclaved) Mycobacterium w|Drug: Standard therapy of COVID-19	Sequential Organ Failure Assessment (SOFA) scores|7-category ordinal scale that ranges from 1 (not hospitalized with resumption of normal activities) to 7 (death)|All-cause mortality|Incidence of AE / SAE or event of clinical significance|SARS-CoV-2 detectable in nasal or oropharyngeal (OP) sample|ICU length of stay|Duration of mechanical ventilation|Duration of hospitalization|Clinical improveme…	Cadila Pharnmaceuticals|Council of Scientific and Industrial Research, India	All	18 Years and older (Adult, Older Adult)	Not Applicable	40	Industry|Other	Interventional	Allocation: Randomized|Intervention Model: Parallel Assignment|Masking: Quadruple (Participant, Care Provider, Investigator, Outcomes Assessor)|Primary Purpose: Treatment	2020-03-31	2020-04-30	2020-06-30	2020-07-30	3	2020-04-15	2020-05-12	Not Provided	Yes	No	https://ClinicalTrials.gov/show/NCT04347174
351	NCT04360980	The Effects of Standard Protocol With or Without Colchicine in Covid-19 Infection	Recruiting	No Results Available	COVID-19	Drug: Colchicine Tablets	CRPxN/R ratio change|Clinical deterioration by the WHO definition|PCR Viral Load|CT severity involvement index|LDH change	Shahid Beheshti University of Medical Sciences	All	18 Years and older (Adult, Older Adult)	Phase 2	80	Other	Interventional	Allocation: Randomized|Intervention Model: Parallel Assignment|Masking: Double (Participant, Investigator)|Primary Purpose: Treatment	2020-04-22	2020-03-20	2020-05-20	2020-05-30	2	2020-04-24	2020-04-27	Not Provided	Yes	No	https://ClinicalTrials.gov/show/NCT04360980
352	NCT04359680	Trial to Evaluate the Efficacy and Safety of Nitazoxanide (NTZ) for Pre- or Post Exposure Prophylaxis of COVID-19 and Other Viral Respiratory Illnesses (VRI) in Healthcare Workers	Not yet recruiting	No Results Available	COVID-19|Viral Respiratory Illnesses	Drug: Nitazoxanide|Drug: Placebo	The proportion of subjects with symptomatic laboratory-confirmed COVID-19 identified after start of treatment and before the end of the 6-week treatment period.|The proportion of subjects with symptomatic laboratory-confirmed VRI identified after the start of treatment and before the end of the 6-week treatment period.	Romark Laboratories L.C.	All	18 Years to 64 Years (Adult)	Phase 3	800	Industry	Interventional	Allocation: Randomized|Intervention Model: Parallel Assignment|Masking: Triple (Participant, Care Provider, Investigator)|Primary Purpose: Prevention	2020-04-20	2020-04-30	2020-08-31	2020-08-31	4	2020-04-24	2020-04-24	Not Provided	Yes	Not Provided	https://ClinicalTrials.gov/show/NCT04359680
353	NCT04393246	mulTi-Arm Therapeutic Study in Pre-ICu Patients Admitted With Covid-19 - Experimental Drugs and Mechanisms (TACTIC-E)	Not yet recruiting	No Results Available	COVID-19	Drug: EDP1815|Drug: Dapagliflozin|Drug: Ambrisentan|Other: Standard of care	Time to incidence of the composite endpoint of: Death, Mechanical ventilation, ECMO, Cardiovascular organ support, or Renal failure|Change in biomarkers known to be associated with progression of COVID-19 compared to baseline|Change in therapy-specific markers of pharmacodynamic response in patients receiving EDP1815 or Dapagliflozin+Ambrisentan compared to baseline|Change in clinical status as a…	Cambridge University Hospitals NHS Foundation Trust	All	18 Years and older (Adult, Older Adult)	Phase 2|Phase 3	1407	Other	Interventional	Allocation: Randomized|Intervention Model: Parallel Assignment|Masking: None (Open Label)|Primary Purpose: Treatment	2020-05-16	2020-05-20	2021-01-20	2021-05-20	12	2020-05-19	2020-05-19	Not Provided	Yes	Not Provided	https://ClinicalTrials.gov/show/NCT04393246
354	NCT04365816	NutriCovid30 : Nutritional Evaluation for Covid-19 Infection at D30	Not yet recruiting	No Results Available	COVID-19	Other: Interview	Evaluation of food intake at 1 month after discharge from hospital for COVID|Weight variation during the infection|Clinical signs limiting food intake|Factors limiting food intake|Implemented nutritional strategy|Pre-existing chronic disorders|Covid-19 repercussions	University Hospital, Grenoble|University Grenoble Alps	All	18 Years and older (Adult, Older Adult)		600	Other	Observational	Observational Model: Cohort|Time Perspective: Prospective	2020-04-24	2020-05-01	2020-07-01	2020-11-01	6	2020-04-28	2020-05-01	Not Provided	No	No	https://ClinicalTrials.gov/show/NCT04365816
355	NCT04366960	Comparison of Two Doses of Enoxaparin for Thromboprophylaxis in Hospitalized COVID-19 Patients	Recruiting	No Results Available	Covid19	Drug: Enoxaparin	Incidence of venous thromboembolism detected by imaging|In hospital major complications|Number of deep venous thrombosis events|Sequential organ failure assessment|C-reactive protein|Interleukin‐6|D-dimer|hs-troponin levels|Acute Respiratory Distress Syndrome|Hospital stay|Right ventricular function|Number of pulmonary embolism events	Niguarda Hospital	All	18 Years and older (Adult, Older Adult)	Phase 3	2712	Other	Interventional	Allocation: Randomized|Intervention Model: Parallel Assignment|Masking: None (Open Label)|Primary Purpose: Treatment	2020-04-24	2020-05-14	2020-08-01	2020-11-01	5	2020-04-29	2020-05-15	Not Provided	No	Undecided	https://ClinicalTrials.gov/show/NCT04366960
356	NCT04393558	Wearable Sensor to Monitor COVID-19 Like Signs and Symptoms	Recruiting	No Results Available	COVID-19|Healthy Control	Device: ADAM Sensor	Body temperature|Cough Frequency|Respiratory frequency|Heart Rate Instantaneous heart rate every 15 minutes.	Shirley Ryan AbilityLab	All	18 Years to 95 Years (Adult, Older Adult)		100	Other	Observational	Observational Model: Cohort|Time Perspective: Prospective	2020-05-16	2020-04-20	2022-12-31	2022-12-31	32	2020-05-19	2020-05-21	United States	No	Not Provided	https://ClinicalTrials.gov/show/NCT04393558
357	NCT04389554	D-dimer Levels in Pregnant With COVID-19	Enrolling by invitation	No Results Available	COVID-19|D-dimer	Other: Blood D-dimer assay	Compare D-dimer values of COVID-19 patients and healthy pregnant women	Kanuni Sultan Suleyman Training and Research Hospital	Female	18 Years to 45 Years (Adult)		400	Other	Observational	Observational Model: Case-Control|Time Perspective: Prospective	2020-05-14	2020-05-14	2020-07-01	2020-07-03	1	2020-05-15	2020-05-18	Turkey	No	Yes	https://ClinicalTrials.gov/show/NCT04389554
358	NCT04343248	Trial to Evaluate the Efficacy and Safety of Nitazoxanide (NTZ) for Post-Exposure Prophylaxis of COVID-19 and Other Viral Respiratory Illnesses in Elderly Residents of Long-Term Care Facilities (LTCF)	Not yet recruiting	No Results Available	COVID-19|Viral Respiratory Illnesses	Drug: Nitazoxanide|Drug: Placebo	Symptomatic laboratory-confirmed COVID-19|Symptomatic laboratory-confirmed VRI	Romark Laboratories L.C.	All	65 Years to 120 Years (Older Adult)	Phase 3	600	Industry	Interventional	Allocation: Randomized|Intervention Model: Parallel Assignment|Masking: Triple (Participant, Care Provider, Investigator)|Primary Purpose: Prevention	2020-04-08	2020-04-30	2020-08-31	2020-08-31	4	2020-04-13	2020-04-16	Not Provided	Yes	Not Provided	https://ClinicalTrials.gov/show/NCT04343248
359	NCT04367805	COVID-19 Infection in Patients With Hepatocellular Carcinoma	Recruiting	No Results Available	Hepatocellular Carcinoma|COVID-19	Diagnostic Test: nasopharyngeal Covid 19 RT-PCR	Incidence of COVID-19 infection in patients with hepatocellular carcinoma in France	Centre Hospitalier Universitaire, Amiens|Centre Hospitalier-Universitaire Bondy|University Hospital, Bordeaux|Centre Hospitalier-Universitaire CLICHY|Centre Hospitalier Général CORBEIL-ESSONNE|CHU CRETEIL|University Hospital, Grenoble|University Hospital, Lille|CHU LYON|Poitiers University Hospital|Rennes University Hospital|University Hospital, Rouen|University Hospital, Toulouse|CHU VILLEJUIF|C…	All	18 Years and older (Adult, Older Adult)		50	Other	Observational	Observational Model: Case-Only|Time Perspective: Prospective	2020-04-27	2020-04-27	2020-10-01	2020-10-01	5	2020-04-29	2020-04-29	France	No	No	https://ClinicalTrials.gov/show/NCT04367805
360	NCT04329559	COVID-19 in Patients With Pre-existing Cirrhosis (COVID-Cirrhosis-CHESS2002): A Multicentre Observational Study	Recruiting	No Results Available	COVID-19|Liver Cirrhosis		All-cause mortality of COVID-19 patients with liver cirrhosis|Liver-related mortality of COVID-19 patients with liver cirrhosis|Risk factors associated with specific outcomes of COVID-19 patients with liver cirrhosis|Baseline characteristics of COVID-19 patients with liver cirrhosis	Hepatopancreatobiliary Surgery Institute of Gansu Province|Renmin Hospital of Wuhan University|LanZhou University|Minda Hospital Affiliated to Hubei University for Nationalities|Wuhan Union Hospital, China|The Central Hospital of Enshi Tujia And Miao Autonomous Prefecture|Tianjin Second People's Hospital|Sixth People’s Hospital of Shenyang|Guangxi Zhuang Autonomous Region|Shenzhen Third People's …	All	18 Years and older (Adult, Older Adult)		50	Other	Observational	Observational Model: Cohort|Time Perspective: Cross-Sectional	2020-03-29	2020-03-30	2020-06-29	2021-06-29	14	2020-04-01	2020-04-01	China	Yes	Undecided	https://ClinicalTrials.gov/show/NCT04329559
361	NCT04363060	Azithromycin+Amoxicillin/Clavulanate vs Amoxicillin/Clavulanate in COVID19 Patients With Pneumonia in Non-intensive Unit	Not yet recruiting	No Results Available	COVID-19 Pneumonia	Combination Product: Azithromycin with amoxicillin/clavulanate|Drug: amoxicillin/clavulanate	Rate of positive SARS-CoV-2 RT-PCR|Clinical evolution on the World Health Organization Ordinal Scale for Clinical Improvement for COVID-19|Total duration of antibiotic treatment during the 30 days following inclusion|Number of all-cause mortality during the 30 days following inclusion|Number of in-hospital mortality during the 30 days following inclusion|Number of patients transferred to intensiv…	Nantes University Hospital	All	18 Years to 99 Years (Adult, Older Adult)	Phase 3	104	Other	Interventional	Allocation: Randomized|Intervention Model: Parallel Assignment|Masking: None (Open Label)|Primary Purpose: Treatment	2020-04-23	2020-04-30	2020-07-30	2020-07-30	3	2020-04-27	2020-04-29	Not Provided	No	Not Provided	https://ClinicalTrials.gov/show/NCT04363060
362	NCT04318301	Hypertension in Patients Hospitalized With COVID-19	Completed	No Results Available	COVID-19|Hypertension		Rate of Death|the severity of pneumonia	Zhenhua Zen|Nanfang Hospital of Southern Medical University	All	18 Years to 100 Years (Adult, Older Adult)		275	Other	Observational	Observational Model: Case-Control|Time Perspective: Retrospective	2020-03-20	2020-03-21	2020-03-28	2020-03-30	0	2020-03-23	2020-04-29	China	Not Provided	Undecided	https://ClinicalTrials.gov/show/NCT04318301
363	NCT04377815	Finding Out if COVID-19 Infection Can be pREdicted by ChAnges in Smell and/or Taste	Recruiting	No Results Available	COVID-19|Anosmia	Other: General Public cohort	Percentage of people reporting changes in smell/taste|mortality rate|Percentage of people with change in smell/taste before other symptoms|proportion of other COVID-19 linked symptoms in people with smell and/or taste change|Percentage of people with persistent changes in smell and/or taste|Percentage of hospitalisation|co-morbidities association|prevalence of changes in smell/taste|clinical outc…	University College, London	All	18 Years and older (Adult, Older Adult)		500	Other	Observational	Observational Model: Cohort|Time Perspective: Other	2020-04-24	2020-04-23	2020-08-30	2020-12-23	8	2020-05-06	2020-05-06	United Kingdom	Not Provided	Undecided	https://ClinicalTrials.gov/show/NCT04377815
364	NCT04367402	COST (COvid STudio) ACTION: Study for the Evaluation of Specific Antibodies Anti Covid-19 Linked to Covid-19 Infection, Symptoms and Genetic Expression of ACE2 Polymorphisms in Patients (COST ACTION)	Recruiting	No Results Available	COVID-19	Other: BioMedomics COVID-19 IgM-IgG Rapid Test	Retrospective study on individuals with or without symptoms to verify the reliability of a prognostic/diagnostic test based on IgM/IgG analysis.|ACE2 expression in patients with COVID-19 infection	Azienda Ospedaliera San Paolo	All	18 Years and older (Adult, Older Adult)		600	Other	Observational	Observational Model: Case-Control|Time Perspective: Retrospective	2020-04-17	2020-03-30	2020-04-24	2020-09-01	5	2020-04-29	2020-04-30	Italy	Not Provided	Not Provided	https://ClinicalTrials.gov/show/NCT04367402
365	NCT04374084	Moxibustion Plus Cupping in Convalescent Patients With COVID-19	Not yet recruiting	No Results Available	COVID-19|Convalescence	Other: Moxibustion plus Cupping	The change of the average VAS score from baseline to week 4|The change of the average VAS score from baseline to week 2, week 4 and week 8|The change of the severity VAS score from baseline to week 2, week 4 and week 8|The change of the average insomnia VAS score from baseline to week 2, week 4 and week 8|The change of the average VAS score of sweating, mental fatigue, anorexia and nervousness fr…	Guang'anmen Hospital of China Academy of Chinese Medical Sciences|Hubei Hospital of Traditional Chinese Medicine|Hubei Provincial Hospital of Integrated Chinese & Western Medicine|Wuhan Hospital of Traditional Chinese Medicine|The Third Hospital of Wuhan|Huangshi Hospital of Traditional Chinese Medicine|Yichang Hospital of Traditional Chinese Medicine|Ezhou Hospital of Traditional Chinese Medicin…	All	18 Years to 70 Years (Adult, Older Adult)	Not Applicable	60	Other	Interventional	Allocation: Randomized|Intervention Model: Parallel Assignment|Masking: Double (Investigator, Outcomes Assessor)|Primary Purpose: Treatment	2020-04-20	2020-05-01	2021-12-01	2021-12-01	19	2020-05-05	2020-05-11	Not Provided	No	Yes	https://ClinicalTrials.gov/show/NCT04374084
366	NCT04370821	COVID-19 CHAMPS Study of Healthcare, First Responder and Service Workers	Recruiting	No Results Available	Occupational Exposure to SARS-CoV-2|COVID-19		Sample Size of enrolled CHAMPS Study participants by demographic characteristics during the first two years of the study|Exposure to SARS-CoV-2 based on models computed from participant baseline data and community variables, if available.|Infectious disease and chronic disease incidence rates by demographic characteristics|Completeness of data by demographic characteristics.|Participation rates i…	Villanova University	All	18 Years and older (Adult, Older Adult)		20000	Other	Observational	Observational Model: Cohort|Time Perspective: Prospective	2020-04-27	2020-05-09	2040-04-27	2040-04-27	239	2020-05-01	2020-05-12	United States	No	No	https://ClinicalTrials.gov/show/NCT04370821
367	NCT04273646	Study of Human Umbilical Cord Mesenchymal Stem Cells in the Treatment of Severe COVID-19	Not yet recruiting	No Results Available	2019 Novel Coronavirus Pneumonia|COVID-19	Biological: UC-MSCs|Drug: Placebo	Pneumonia severity index|Oxygenation index (PaO2/FiO2)|Side effects in the UC-MSCs treatment group|28-days survival|Sequential organ failure assessment|C-reactive protein|Procalcitonin|Lymphocyte count|CD3+, CD4+ and CD8+ T celll count|CD4+/CD8+ratio	Wuhan Union Hospital, China|Wuhan Hamilton Bio-technology Co., Ltd, China.	All	18 Years to 65 Years (Adult, Older Adult)	Not Applicable	48	Other	Interventional	Allocation: Randomized|Intervention Model: Parallel Assignment|Masking: None (Open Label)|Primary Purpose: Treatment	2020-02-14	2020-04-20	2020-06-30	2022-02-15	21	2020-02-18	2020-04-14	Not Provided	Yes	No	https://ClinicalTrials.gov/show/NCT04273646
368	NCT04332107	Azithromycin for COVID-19 Treatment in Outpatients Nationwide	Recruiting	No Results Available	COVID-19|SARS-CoV-2	Drug: Azithromycin|Drug: Placebos	Hospitalization|Viral load|Mortality|Adverse events|Positive SARS-CoV-2 test - nasal swab|Positive SARS-CoV-2 test - saliva swab|Positive SARS-CoV-2 test - rectal swab|Genetic macrolide resistance determinants|COVID-19 symptoms|Number of emergency room visits|Number of household members with COVID-19 (confirmed or symptomatic)|Death	Thomas M. Lietman|Bill and Melinda Gates Foundation|Pfizer|Stanford University|University of California, San Francisco	All	18 Years and older (Adult, Older Adult)	Phase 3	2271	Other|Industry	Interventional	Allocation: Randomized|Intervention Model: Parallel Assignment|Masking: Quadruple (Participant, Care Provider, Investigator, Outcomes Assessor)|Primary Purpose: Treatment	2020-03-30	2020-05-22	2020-09-30	2021-09-30	16	2020-04-02	2020-05-22	Not Provided	Yes	Yes	https://ClinicalTrials.gov/show/NCT04332107
369	NCT04341389	A Phase II Clinical Trial to Evaluate the Recombinant Vaccine for COVID-19 (Adenovirus Vector)	Active, not recruiting	No Results Available	COVID-19	Biological: Recombinant novel coronavirus vaccine (Adenovirus type 5 vector)|Other: Placebo	Occurrence of adverse reactions|Anti SARS-CoV-2 S IgG antibody response(ELISA)|Neutralizing antibody response to SARS-CoV-2|Occurrence of adverse events|Occurrence of serious adverse reaction|Neutralizing antibody response to Ad5-vector|IFN-γ ELISpot responses to SARS-CoV-2 spike protein	Insitute of Biotechnology, Academy of Military Medical Sciences, PLA of China|CanSino Biologics Inc.|Jiangsu Province Centers for Disease Control and Prevention|Hubei Provincial Center for Disease Control and Prevention|Zhongnan Hospital	All	18 Years and older (Adult, Older Adult)	Phase 2	508	Other|Industry	Interventional	Allocation: Randomized|Intervention Model: Crossover Assignment|Masking: Double (Participant, Investigator)|Primary Purpose: Prevention	2020-04-07	2020-04-12	2021-01-31	2021-01-31	9	2020-04-10	2020-05-18	Not Provided	Yes	No	https://ClinicalTrials.gov/show/NCT04341389
370	NCT04355871	Characteristics and Outcomes of Hospitalized Patients With COVID-19 in Spain	Completed	No Results Available	Covid19		Overall mortality|Mechanical ventilation	Fundacion SEIMC-GESIDA	All	Child, Adult, Older Adult		4035	Other	Observational	Observational Model: Cohort|Time Perspective: Retrospective	2020-04-19	2020-03-18	2020-04-15	2020-04-17	0	2020-04-21	2020-05-11	Spain	No	Undecided	https://ClinicalTrials.gov/show/NCT04355871
371	NCT04383444	Surveillance of Individuals Following SARS-CoV-2 Exposure	Recruiting	No Results Available	COVID-19		SARS-CoV-2 RT-PCR test result|SARS-CoV-2 antibody assay result|Symptom checklist	National Institute of Allergy and Infectious Diseases (NIAID)|National Institutes of Health Clinical Center (CC)	All	18 Years and older (Adult, Older Adult)		1050	NIH	Observational	Observational Model: Cohort|Time Perspective: Prospective	2020-05-09	2020-05-28	2023-06-16	2023-06-16	36	2020-05-12	2020-05-22	United States	Not Provided	Not Provided	https://ClinicalTrials.gov/show/NCT04383444
372	NCT04375761	COVID-19: Human Epidemiology and Response to SARS-CoV-2	Enrolling by invitation	No Results Available	Coronavirus Disease 2019 (COVID-19)|SARS-CoV-2	Procedure: Collection of Biological Samples|Procedure: Symptom and Exposure Surveys	Cumulative Incidence of SARS-CoV-2 RNA Detection in Nasal Samples Among Index Participants and Their Household Contacts Over the Study/Surveillance Period|Percent of Index Participants and Their Household Contacts with Detectable SARS-CoV-2-Specific Antibodies in Serum Over the Study/Surveillance Period|Cumulative Incidence of SARS-CoV-2 Detection in Nasal Samples Among Index Participants with As…	National Institute of Allergy and Infectious Diseases (NIAID)|Rho, Inc.	All	Child, Adult, Older Adult		8000	NIH|Industry	Observational	Observational Model: Family-Based|Time Perspective: Prospective	2020-04-30	2020-05-01	2020-12-01	2020-12-01	7	2020-05-05	2020-05-25	United States	No	Not Provided	https://ClinicalTrials.gov/show/NCT04375761
373	NCT04345991	Efficacy of Convalescent Plasma to Treat COVID-19 Patients, a Nested Trial in the CORIMUNO-19 Cohort	Recruiting	No Results Available	Covid19	Drug: Transfusion of COVID-19 convalescent plasma	Survival without needs of ventilator utilization or use of immunomodulatory drugs|WHO progression scale ≥6|Severe adverse events|WHO progression scale|Overall survival|Time from randomization to discharge|Time to oxygen supply independency|Survival without needs of ventilator utilization|Survival without use of immunomodulatory drugs	Assistance Publique - Hôpitaux de Paris|Etablissement Français du Sang	All	18 Years and older (Adult, Older Adult)	Phase 2	120	Other	Interventional	Allocation: Randomized|Intervention Model: Parallel Assignment|Masking: None (Open Label)|Primary Purpose: Treatment	2020-04-10	2020-04-15	2020-05-15	2020-06-01	1	2020-04-15	2020-05-20	Not Provided	Yes	Undecided	https://ClinicalTrials.gov/show/NCT04345991
374	NCT04337359	Ruxolitinib Managed Access Program (MAP) for Patients Diagnosed With Severe/Very Severe COVID-19 Illness	Available	No Results Available	Severe/Very Severe COVID-19 Illness	Drug: Ruxolitinib		Novartis Pharmaceuticals|Novartis	All	6 Years and older (Child, Adult, Older Adult)			Industry	Expanded Access:Intermediate-size Population		2020-04-03				0	2020-04-07	2020-05-04	Not Provided	Not Provided	Not Provided	https://ClinicalTrials.gov/show/NCT04337359
375	NCT04334044	Treatment of SARS Caused by COVID-19 With Ruxolitinib	Recruiting	No Results Available	COVID-19|Severe Acute Respiratory Syndrome Coronavirus 2	Drug: Ruxolitinib Oral Tablet	Recovery of Pneumonia|Response of C-reactive protein|Response of Ferritin|Response of D-dimer|Rate of ICU admission|Rate of mechanical ventilation|Overall Survival|Toxicity Rate	Grupo Cooperativo de Hemopatías Malignas	All	18 Years and older (Adult, Older Adult)	Phase 1|Phase 2	20	Other	Interventional	Allocation: N/A|Intervention Model: Single Group Assignment|Masking: None (Open Label)|Primary Purpose: Treatment	2020-04-01	2020-04-15	2020-06-01	2020-06-01	1	2020-04-03	2020-04-17	Not Provided	Yes	No	https://ClinicalTrials.gov/show/NCT04334044
376	NCT04382794	Sitagliptin Treatment in Diabetic COVID-19 Positive Patients	Recruiting	No Results Available	Covid19	Drug: Retrospective case-control analysis	Clinical parameter of acute lung disease|Death|Biochemical parameter of acute lung disease	University of Milan|Papa Giovanni XXIII Hospital|IRCCS Policlinico S. Matteo|Humanitas Hospital, Italy|Ospedale dell'Angelo, Venezia-Mestre|University of Pavia	All	18 Years and older (Adult, Older Adult)		200	Other	Observational	Observational Model: Case-Control|Time Perspective: Retrospective	2020-05-08	2020-05-14	2020-06-15	2020-08-15	3	2020-05-11	2020-05-18	Italy	No	No	https://ClinicalTrials.gov/show/NCT04382794
377	NCT04363489	The CEDiD Study (COVID-19 Early Diagnosis in Doctors)	Not yet recruiting	No Results Available	Covid19	Device: Wearable Medical Device (Empatica E4)	COVID-19	King's College London|Empatica, Inc.	All	18 Years and older (Adult, Older Adult)		30	Other|Industry	Observational	Observational Model: Cohort|Time Perspective: Prospective	2020-04-23	2020-04-27	2020-05-27	2020-05-27	1	2020-04-27	2020-04-28	Not Provided	Not Provided	Undecided	https://ClinicalTrials.gov/show/NCT04363489
378	NCT04371510	Blood Biomarkers as Predictors of COVID-19 Disease Progression in Recently Infected Chronic Haemodialysis Patients	Recruiting	No Results Available	COVID-19 by SARS-CoV-2 Infection	Other: blood sample	Predictive value of IL-6 contents of whole blood samples after ex vivo stimulation	Centre Hospitalier Universitaire de Nice	All	18 Years to 85 Years (Adult, Older Adult)	Not Applicable	115	Other	Interventional	Allocation: N/A|Intervention Model: Single Group Assignment|Masking: None (Open Label)|Primary Purpose: Other	2020-04-28	2020-04-22	2020-10-22	2021-02-22	10	2020-05-01	2020-05-01	Not Provided	No	Undecided	https://ClinicalTrials.gov/show/NCT04371510
379	NCT04349241	Efficacy and Safety of Favipiravir in Management of COVID-19	Not yet recruiting	No Results Available	Coronavirus Disease (COVID-19)	Drug: favipiravir|Drug: Standard of care therapy	Viral clearance|Clinical improvement|Radiological Improvement	Ain Shams University	All	18 Years to 80 Years (Adult, Older Adult)	Phase 3	100	Other	Interventional	Allocation: Randomized|Intervention Model: Parallel Assignment|Masking: None (Open Label)|Primary Purpose: Treatment	2020-04-13	2020-04-20	2020-10-01	2020-12-01	7	2020-04-16	2020-04-20	Not Provided	Yes	No	https://ClinicalTrials.gov/show/NCT04349241
380	NCT04392245	Proctologic Practice and Covid-19	Completed	No Results Available	Proctologic Practice During COVID-19		Predictive power of respondents' and hospitals' demographics on the change of status of proctologic surgical and outpatient activities	Societa Italiana di Chirurgia ColoRettale|Gaetano Gallo|Alessandro Sturiale|Veronica De Simone|Gian Luca Di Tanna|Iacopo Giani|Ugo Grossi	All	Child, Adult, Older Adult		1050	Other	Observational	Observational Model: Other|Time Perspective: Prospective	2020-05-15	2020-04-15	2020-04-26	2020-04-26	0	2020-05-18	2020-05-18	Italy	No	Not Provided	https://ClinicalTrials.gov/show/NCT04392245
381	NCT04365127	Progesterone for the Treatment of COVID-19 in Hospitalized Men	Recruiting	No Results Available	COVID-19|Sars-CoV2	Drug: Progesterone 100 MG	Change in clinical status of subjects at Day 15 based on the following 7-point ordinal scale|Change in clinical status of subjects assessed daily while hospitalized and on Day 29|Duration of supplemental oxygen, mechanical ventilation (if applicable), and hospitalization	Sara Ghandehari|IBSA Institut Biochimique SA|Cedars-Sinai Medical Center	Male	18 Years and older (Adult, Older Adult)	Phase 1	40	Other|Industry	Interventional	Allocation: Randomized|Intervention Model: Parallel Assignment|Masking: None (Open Label)|Primary Purpose: Treatment	2020-04-24	2020-04-27	2020-09-01	2021-04-17	11	2020-04-28	2020-04-28	Not Provided	Yes	Not Provided	https://ClinicalTrials.gov/show/NCT04365127
382	NCT04390503	Convalescent Plasma for COVID-19 Close Contacts	Recruiting	No Results Available	SARS-CoV 2|COVID-19	Biological: Convalescent Plasma (anti-SARS-CoV-2 plasma)|Biological: Control (albumin 5%)	Rate of Severe Disease|Rate of measurable anti-SARS-CoV-2 titers|Rate of SARS-CoV-2 PCR Positivity|Duration of SARS-CoV-2 PCR Positivity|Levels of SARS-CoV-2 RNA	Columbia University	All	18 Years and older (Adult, Older Adult)	Phase 2	200	Other	Interventional	Allocation: Randomized|Intervention Model: Parallel Assignment|Masking: Double (Participant, Outcomes Assessor)|Primary Purpose: Treatment	2020-05-14	2020-05-01	2021-04-01	2021-04-01	11	2020-05-15	2020-05-15	Not Provided	Yes	No	https://ClinicalTrials.gov/show/NCT04390503
383	NCT04331106	Survey of the Anxiety Associated With the COVID-19 Pandemic	Recruiting	No Results Available	Anxiety Related to the COVID-19 Pandemic	Diagnostic Test: Online Questionnaire	Characteristics of COVID-19-related anxiety|COVID-19-related anxiety symptoms|Self-efficacy and coping with COVID-19|Consequences of COVID-19 in the last three weeks.|General Illness Attitude|Media reporting|Ultra-brief screening scale for anxiety and depression|Change in characteristics of COVID-19-related anxiety|Change in COVID-19-related anxiety symptoms	Charite University, Berlin, Germany	All	18 Years and older (Adult, Older Adult)		6000	Other	Observational	Observational Model: Cohort|Time Perspective: Prospective	2020-03-27	2020-03-27	2020-09-01	2021-09-01	17	2020-04-02	2020-04-13	Germany	No	No	https://ClinicalTrials.gov/show/NCT04331106
384	NCT04371432	Genetics of COVID-19 Susceptibility and Manifestations	Recruiting	No Results Available	COVID-19|Coronavirus 2019		Molecular etiology of host susceptibility to severe COVID-19|Mechanisms of disease	National Human Genome Research Institute (NHGRI)|National Institutes of Health Clinical Center (CC)	All	3 Years to 60 Years (Child, Adult)		2500	NIH	Observational	Observational Model: Case-Control|Time Perspective: Prospective	2020-04-29	2020-05-28	2025-06-01	2025-06-01	60	2020-05-01	2020-05-22	United States	Not Provided	Not Provided	https://ClinicalTrials.gov/show/NCT04371432
385	NCT04372017	Hydroxychloroquine as Post-Exposure Prophylaxis Against COVID-19 Infection	Recruiting	No Results Available	COVID-19|SARS-CoV 2	Drug: Hydroxychloroquine|Dietary Supplement: Vitamin D	Cohort A: Percentage of COVID-19 exposed healthcare workers treated with hydroxychloroquine with a positive COVID-19 test.|Cohort B: Percentage of COVID-19 exposed high-risk individuals treated with hydroxychloroquine with a positive COVID-19 test.	Sanford Health	All	18 Years and older (Adult, Older Adult)	Phase 3	1739	Other	Interventional	Allocation: Randomized|Intervention Model: Parallel Assignment|Masking: Double (Participant, Investigator)|Primary Purpose: Prevention	2020-04-25	2020-05-14	2022-04-20	2023-04-20	35	2020-05-01	2020-05-18	Not Provided	No	No	https://ClinicalTrials.gov/show/NCT04372017
386	NCT04363203	VA Remote and Equitable Access to COVID-19 Healthcare Delivery (VA-REACH TRIAL)	Active, not recruiting	No Results Available	SARS-CoV-2|COVID-19	Drug: Hydroxychloroquine|Drug: Azithromycin|Drug: Placebo oral tablet	Days to resolution of cough, fever and shortness of breath|Days to resolution of all COVID-19 symptoms|All cause hospitalization|All cause mortality|COVID-19 specific mortality|COVID-19 specific hospitalization	Salomeh Keyhani MD|San Francisco VA Health Care System	All	216 Months and older (Adult, Older Adult)	Phase 3	300	U.S. Fed	Interventional	Allocation: Randomized|Intervention Model: Single Group Assignment|Masking: Quadruple (Participant, Care Provider, Investigator, Outcomes Assessor)|Primary Purpose: Treatment	2020-04-23	2020-04-30	2021-03-01	2021-08-01	15	2020-04-27	2020-05-11	Not Provided	Yes	No	https://ClinicalTrials.gov/show/NCT04363203
387	NCT04343781	National Survey of Symptoms of People Aged 70 and Overs Diagnosed With COVID-19	Completed	No Results Available	SARS-CoV-2|COVID-19	Other: observation	symptoms of COVID-19 in older patients	University Hospital, Angers	All	70 Years and older (Older Adult)		353	Other	Observational	Observational Model: Cohort|Time Perspective: Cross-Sectional	2020-04-09	2020-03-22	2020-04-05	2020-04-05	0	2020-04-13	2020-04-14	France	No	No	https://ClinicalTrials.gov/show/NCT04343781
388	NCT04328493	The Vietnam Chloroquine Treatment on COVID-19	Recruiting	No Results Available	SARS-CoV-2 Infection|COVID-19	Drug: Chloroquine phosphate	Viral clearance time|Lengh of hospital stay|Ventilator free days|Oxygene free days|Time to death|Adverse events|Time to viral PCR negative from rectal swab|fever clearance time|Ordinal outcome scale|Development of ARDS	Oxford University Clinical Research Unit, Vietnam|Ministry of Health, Vietnam|Hospital for Tropical Diseases, Ho Chi Minh City, Vietnam|Cu Chi COVID Hospital, Vietnam|Can Gio COVID Hospital, Vietnam|Cho Ray Hospital, Vietnam|National Hospital for Tropical Diseases, Hanoi, Vietnam|Department of Health, Ho Chi Minh city	All	18 Years and older (Adult, Older Adult)	Phase 2	250	Other	Interventional	Allocation: Randomized|Intervention Model: Parallel Assignment|Masking: None (Open Label)|Primary Purpose: Treatment	2020-03-27	2020-04-07	2021-04-01	2022-04-01	23	2020-03-31	2020-05-05	Not Provided	Yes	No	https://ClinicalTrials.gov/show/NCT04328493
389	NCT04252664	A Trial of Remdesivir in Adults With Mild and Moderate COVID-19	Suspended	No Results Available	COVID-19|SARS-CoV-2	Drug: Remdesivir|Drug: Remdesivir placebo	Time to Clinical recoveryTime to Clinical Recovery (TTCR)|All cause mortality|Frequency of respiratory progression|Time to defervescence (in those with fever at enrolment)|Time to cough reported as mild or absent (in those with cough at enrolment rated severe or moderate)|Time to dyspnea reported as mild or absent (on a scale of severe, moderate, mild absent, in those with dyspnoea at enrolment r…	Capital Medical University|Chinese Academy of Medical Sciences	All	18 Years and older (Adult, Older Adult)	Phase 3	308	Other	Interventional	Allocation: Randomized|Intervention Model: Parallel Assignment|Masking: Quadruple (Participant, Care Provider, Investigator, Outcomes Assessor)|Primary Purpose: Treatment	2020-01-31	2020-02-12	2020-04-10	2020-04-27	2	2020-02-05	2020-04-15	Not Provided	Yes	Undecided	https://ClinicalTrials.gov/show/NCT04252664
390	NCT04362124	Performance Evaluation of BCG Vaccination in Healthcare Personnel to Reduce the Severity of SARS-COV-2 Infection	Not yet recruiting	No Results Available	COVID-19	Biological: vaccine BCG|Other: Placebo	Primary outcome|Secondary outcome	Universidad de Antioquia	All	18 Years to 65 Years (Adult, Older Adult)	Phase 3	1000	Other	Interventional	Allocation: Randomized|Intervention Model: Parallel Assignment|Masking: Quadruple (Participant, Care Provider, Investigator, Outcomes Assessor)|Primary Purpose: Supportive Care	2020-04-21	2020-04-01	2021-06-01	2021-11-01	19	2020-04-24	2020-04-28	Not Provided	Yes	No	https://ClinicalTrials.gov/show/NCT04362124
391	NCT04355507	Computed Tomography for COVID-19 Diagnosis	Not yet recruiting	No Results Available	COVID-19	Diagnostic Test: Chest computed tomography (CT)|Diagnostic Test: Reverse-transcription polymerase chain reaction (RT-PCR)	Predictive values of CT criteria|Accuracy of CT composite severity score|Accuracy of deep-learning based score|Predictive values of deep-learning based diagnostic algorithms|Dice similarity coefficient between manual and automated segmentation of lung disease abnormalities	Assistance Publique - Hôpitaux de Paris|Institut National de la Santé Et de la Recherche Médicale, France|GE Healthcare|Orange healthcare|TheraPanacea	All	18 Years and older (Adult, Older Adult)		10000	Other|Industry	Observational	Observational Model: Cohort|Time Perspective: Retrospective	2020-04-17	2020-04-01	2020-05-01	2020-07-01	3	2020-04-21	2020-04-22	France	No	No	https://ClinicalTrials.gov/show/NCT04355507
392	NCT04380532	Tableted COVID-19 Therapeutic Vaccine	Recruiting	No Results Available	Covid19	Biological: V-SARS	Effect on CBC as per CTCAE v4.0|Effect on biochemistry parameters as per CTCAE v4.0|Lack of adverse events as per CTCAE v4.0	Immunitor LLC|Immunitor Inc.	All	18 Years to 65 Years (Adult, Older Adult)	Phase 1|Phase 2	20	Industry	Interventional	Allocation: N/A|Intervention Model: Single Group Assignment|Masking: None (Open Label)|Primary Purpose: Treatment	2020-04-29	2020-06-15	2021-05-15	2021-06-15	12	2020-05-08	2020-05-08	Not Provided	No	Yes	https://ClinicalTrials.gov/show/NCT04380532
393	NCT04395391	Home Usability Study of the SARS-CoV-2 Test	Recruiting	No Results Available	COVID-19	Diagnostic Test: SARS-CoV-2	Valid SARS-CoV-2 Test	Exact Sciences Corporation	All	18 Years and older (Adult, Older Adult)		30	Industry	Observational	Observational Model: Cohort|Time Perspective: Prospective	2020-05-19	2020-05-18	2020-05-21	2020-06-01	0	2020-05-20	2020-05-20	United States	No	Yes	https://ClinicalTrials.gov/show/NCT04395391
394	NCT04368884	Observational Study to Assess the Seroconversion Status of Health Care Workers and Suspected or Confirmed Cases of COVID-19 Patients	Recruiting	No Results Available	Covid-19		Development of antibodies	Max Healthcare Insititute Limited	All	18 Years to 80 Years (Adult, Older Adult)		1000	Other	Observational	Observational Model: Cohort|Time Perspective: Prospective	2020-04-29	2020-04-22	2020-06-30	2020-07-30	3	2020-04-30	2020-04-30	India	No	Undecided	https://ClinicalTrials.gov/show/NCT04368884
395	NCT04384250	Genetic Basis of COVID-19 Infection	Recruiting	No Results Available	Genetic Basis of COVID-19 Infection	Diagnostic Test: Whole Exome Sequencing	Mutations leading to increase susceptibility to SARS-COV-2 infection	Mansoura University	All	up to 50 Years (Child, Adult)		50	Other	Observational	Observational Model: Case-Only|Time Perspective: Prospective	2020-05-10	2020-05-10	2020-08-31	2021-05-01	11	2020-05-12	2020-05-12	Egypt	Yes	Undecided	https://ClinicalTrials.gov/show/NCT04384250
396	NCT04394208	Silymarin in COVID-19 Pneumonia	Not yet recruiting	No Results Available	COVID-19|Viral Pneumonia Human Coronavirus	Drug: Silymarin|Drug: Placebo	Time to clinical improvement|Clinical outcome|Duration of Mechanical Ventilation|Hospitalization|Virologic Response|Adverse events	Cairo University	All	18 Years and older (Adult, Older Adult)	Phase 3	50	Other	Interventional	Allocation: Randomized|Intervention Model: Parallel Assignment|Masking: Double (Participant, Care Provider)|Primary Purpose: Treatment	2020-05-15	2020-06-01	2020-08-30	2020-09-30	3	2020-05-19	2020-05-19	Not Provided	Yes	Yes	https://ClinicalTrials.gov/show/NCT04394208
397	NCT04393805	Heparins for Thromboprophylaxis in COVID-19 Patients: HETHICO Study in Veneto	Not yet recruiting	No Results Available	COVID-19|Hypercoagulability	Drug: Low Molecular Weight Heparin	Bleeding|Thrombosis|Mortality|Worsening|LOS	Quovadis Associazione|University of Padova	All	18 Years and older (Adult, Older Adult)		877	Other	Observational	Observational Model: Cohort|Time Perspective: Retrospective	2020-05-16	2020-06-01	2020-12-01	2020-12-01	6	2020-05-19	2020-05-21	Not Provided	Not Provided	No	https://ClinicalTrials.gov/show/NCT04393805
398	NCT04351152	Phase 3 Study to Evaluate Efficacy and Safety of Lenzilumab in Hospitalized Patients With COVID-19 Pneumonia	Recruiting	No Results Available	Coronavirus Disease 2019 (COVID-19) Pneumonia	Biological: Lenzilumab|Drug: Standard of Care	Incidence of invasive mechanical ventilation (IMV) and/or Mortality|Incidence of acute respiratory distress syndrome (ARDS)|Duration of Hospitalization|Duration of Intensive Care Unit (ICU) Stay|Ventilator-free Days|Incidence of Non-invasive Ventilation|Proportion of Participants Alive and Off Oxygen|Percentage of Participants Experiencing Adverse Events|Percentage of Participants Experiencing Se…	Humanigen, Inc.	All	18 Years to 85 Years (Adult, Older Adult)	Phase 3	238	Industry	Interventional	Allocation: Randomized|Intervention Model: Parallel Assignment|Masking: Double (Participant, Investigator)|Primary Purpose: Prevention	2020-04-15	2020-04-30	2020-09-01	2020-09-01	4	2020-04-17	2020-05-25	Not Provided	Yes	Yes	https://ClinicalTrials.gov/show/NCT04351152
399	NCT04341116	Study of TJ003234 (Anti-GM-CSF Monoclonal Antibody) in Subjects With Severe Coronavirus Disease 2019 (COVID-19)	Recruiting	No Results Available	Coronavirus Disease 2019 COVID-19	Drug: TJ003234|Drug: Placebo	Proportion (%) of subjects experiencing deterioration in clinical status|Treatment Emergent Adverse Events|Clinical status|Improvement in clinical status|Sequential Organ Failure Assessment (SOFA) score|Change from baseline in PaO2/ FiO2|Length of time to normalization of oxygen saturation|Change from baseline in percentage of subjects requiring mechanical ventilation|Change from baseline in Gluc…	I-Mab Biopharma Co. Ltd.	All	18 Years and older (Adult, Older Adult)	Phase 1|Phase 2	144	Industry	Interventional	Allocation: Randomized|Intervention Model: Parallel Assignment|Masking: Quadruple (Participant, Care Provider, Investigator, Outcomes Assessor)|Primary Purpose: Treatment	2020-04-04	2020-04-11	2020-09-01	2020-09-01	4	2020-04-10	2020-05-21	Not Provided	Yes	No	https://ClinicalTrials.gov/show/NCT04341116
400	NCT04360122	Levamisole and Isoprinosine in Immune-prophylaxis of Egyptian Healthcare Workers Facing COVID-19	Not yet recruiting	No Results Available	Coronavirus Disease (COVID-19)	Drug: Levamisole|Drug: Isoprinosine|Drug: Levamisole and Isoprinosine	Decrease the incidence of COVID-19 infection or its severity	Ain Shams University	All	18 Years and older (Adult, Older Adult)	Phase 3	100	Other	Interventional	Allocation: Randomized|Intervention Model: Parallel Assignment|Masking: None (Open Label)|Primary Purpose: Prevention	2020-04-15	2020-05-20	2020-11-01	2020-12-01	6	2020-04-24	2020-05-05	Not Provided	Yes	No	https://ClinicalTrials.gov/show/NCT04360122
401	NCT04358068	Evaluating the Efficacy of Hydroxychloroquine and Azithromycin to Prevent Hospitalization or Death in Persons With COVID-19	Recruiting	No Results Available	COVID-19|SARS-CoV 2	Drug: Hydroxychloroquine (HCQ)|Drug: Azithromycin (Azithro)|Drug: Placebo for Hydroxychloroquine|Drug: Placebo for Azithromycin	Proportion of participants who died from any cause or were hospitalized|Proportion of participants who died from any cause|Proportion of participants who died from any cause, or were hospitalized, or had an urgent visit to emergency room or clinic|Proportion of participants who died from any cause or were hospitalized through the end of follow-up|Proportion of participants who prematurely discont…	National Institute of Allergy and Infectious Diseases (NIAID)|Teva Pharmaceuticals Industries LTD	All	18 Years and older (Adult, Older Adult)	Phase 2	2000	NIH|Other	Interventional	Allocation: Randomized|Intervention Model: Parallel Assignment|Masking: Double (Participant, Investigator)|Primary Purpose: Treatment	2020-04-20	2020-05-01	2020-10-09	2021-03-05	10	2020-04-22	2020-05-25	Not Provided	Yes	Yes	https://ClinicalTrials.gov/show/NCT04358068
402	NCT04375397	Study of Oral Ibrutinib Capsules to Assess Respiratory Failure in Adult Participants With CoronaVirus Induced Disease 2019 (COVID-19) and Pulmonary Distress	Not yet recruiting	No Results Available	CoronaVirus Induced Disease-2019 (COVID-19)	Drug: Ibrutinib|Drug: Placebo	Percentage of Participants Alive and Without Respiratory Failure|Change in the World Health Organization (WHO)-8 Point Ordinal Scale From Baseline|Median Reduction in Days Spent on Supplemental Oxygen|All-Cause Mortality|Percentage of Participants Experiencing Respiratory Failure or Death|Mechanical Ventilation-Free Survival|Days on Mechanical Ventilation|Duration of hospitalization|Time to Disch…	AbbVie|Janssen Research & Development, LLC	All	18 Years and older (Adult, Older Adult)	Phase 2	46	Industry	Interventional	Allocation: Randomized|Intervention Model: Parallel Assignment|Masking: Quadruple (Participant, Care Provider, Investigator, Outcomes Assessor)|Primary Purpose: Treatment	2020-05-04	2020-05-06	2020-07-30	2020-08-27	3	2020-05-05	2020-05-05	Not Provided	Yes	Yes	https://ClinicalTrials.gov/show/NCT04375397
403	NCT04347889	Preventing COVID-19 in Healthcare Workers With HCQ: A RCT	Not yet recruiting	No Results Available	Covid-19	Drug: Hydroxychloroquine|Other: Vitamin C	COVID-19 Seroconversion rate|Admission for Covid-19	Stony Brook University	All	18 Years and older (Adult, Older Adult)	Phase 2	1212	Other	Interventional	Allocation: Randomized|Intervention Model: Parallel Assignment|Masking: Single (Outcomes Assessor)|Primary Purpose: Prevention	2020-04-13	2020-04-20	2020-12-30	2020-12-30	8	2020-04-15	2020-04-17	Not Provided	Yes	Not Provided	https://ClinicalTrials.gov/show/NCT04347889
404	NCT04350931	Application of BCG Vaccine for Immune-prophylaxis Among Egyptian Healthcare Workers During the Pandemic of COVID-19	Not yet recruiting	No Results Available	Coronavirus Disease (COVID-19)	Biological: intradermal injection of BCG Vaccine|Other: placebo	incidence of confirmed COVID-19|Effectiveness of BCG vaccine	Ain Shams University	All	18 Years and older (Adult, Older Adult)	Phase 3	900	Other	Interventional	Allocation: Randomized|Intervention Model: Parallel Assignment|Masking: Single (Participant)|Primary Purpose: Prevention	2020-04-13	2020-04-20	2020-10-01	2020-12-01	7	2020-04-17	2020-04-20	Not Provided	Yes	No	https://ClinicalTrials.gov/show/NCT04350931
405	NCT04378777	Immunophenotyping Assessment in a COVID-19 Cohort	Enrolling by invitation	No Results Available	Coronavirus Disease 2019 (COVID-19)|SARS-CoV-2	Procedure: Biological sample collection|Procedure: Data Collection: Clinical Care Assessments	Mortality Rate Among COVID-19 Patients|Proportion of Patients with COVID-19 who Require Intensive Care Unit (ICU)-Level Care, Mechanical Ventilatory Support (MV), and/or Extracorporeal Membrane Oxygenation (ECMO) Over Time to Day 28|Proportion of Patients with COVID-19 who Develop Shock, Secondary Organ Failure, or Secondary Infection Over Time to Day 28|Mechanistic: Longitudinal Assessment of Vi…	National Institute of Allergy and Infectious Diseases (NIAID)|Benaroya Research Institute|Boston Children’s Hospital	All	18 Years and older (Adult, Older Adult)		2000	NIH|Other	Observational	Observational Model: Cohort|Time Perspective: Prospective	2020-05-01	2020-05-01	2020-12-01	2021-12-01	19	2020-05-07	2020-05-14	United States	No	Not Provided	https://ClinicalTrials.gov/show/NCT04378777
406	NCT04346043	To Access the Egyptian COVID-19 Whole Genome by NGS and Compare to the International Worldwide Database	Not yet recruiting	No Results Available	Coronavirus Disease (COVID-19)		Dominant viral genome strain	Ain Shams University	All	18 Years to 80 Years (Adult, Older Adult)		100	Other	Observational	Observational Model: Case-Only|Time Perspective: Other	2020-04-13	2020-04-20	2020-10-01	2020-12-01	7	2020-04-15	2020-04-20	Egypt	Yes	No	https://ClinicalTrials.gov/show/NCT04346043
407	NCT04374513	Community Pharmacists Behaviour During Covid-19	Recruiting	No Results Available	Covid19		community pharmacists facing covid-19	Damanhour University	All	Child, Adult, Older Adult		50	Other	Observational	Observational Model: Other|Time Perspective: Prospective	2020-05-02	2020-05-02	2020-10-01	2021-04-01	10	2020-05-05	2020-05-19	Egypt	Not Provided	Not Provided	https://ClinicalTrials.gov/show/NCT04374513
408	NCT04330521	Impact of the Coronavirus (COVID-19) on Patients With Cancer	Not yet recruiting	No Results Available	Cancer|COVID-19		Number of participants who fill out the survey and participate in the semi-structured interviews.	Stanford University	All	18 Years to 99 Years (Adult, Older Adult)		50	Other	Observational	Observational Model: Cohort|Time Perspective: Retrospective	2020-03-30	2020-04-01	2022-05-01	2022-05-01	25	2020-04-01	2020-04-01	Not Provided	Not Provided	Undecided	https://ClinicalTrials.gov/show/NCT04330521
409	NCT04366180	Evaluation of the Probiotic Lactobacillus Coryniformis K8 on COVID-19 Prevention in Healthcare Workers	Recruiting	No Results Available	Covid-19	Dietary Supplement: Probiotic|Dietary Supplement: Control	Incidence of SARS CoV-2 infection in healthcare workers|Incidence of hospital admissions caused by SARS-CoV-2 infection|Incidence of ICU admissions caused by SARS-CoV-2 infection|Incidence of pneumonia caused by SARS-CoV-2 infection|Incidence of oxygen support requirement caused by SARS-CoV-2 infection|Incidence of gastrointestinal symptoms caused by SARS-CoV-2 infection|Days with body's temperat…	Biosearch S.A.	All	20 Years and older (Adult, Older Adult)	Not Applicable	314	Industry	Interventional	Allocation: Randomized|Intervention Model: Parallel Assignment|Masking: Quadruple (Participant, Care Provider, Investigator, Outcomes Assessor)|Primary Purpose: Prevention	2020-04-27	2020-04-24	2020-06-01	2020-10-01	5	2020-04-28	2020-04-30	Not Provided	Yes	No	https://ClinicalTrials.gov/show/NCT04366180
410	NCT04389944	Amotosalen-Ultraviolet A Pathogen-Inactivated Convalescent Plasma in Addition to Best Supportive Care and Antiviral Therapy on Clinical Deterioration in Adults Presenting With Moderate to Severe COVID-19	Recruiting	No Results Available	Coronavirus Disease 2019 Infectious Disease (COVID-19 Infection)	Other: convalescent plasma application to SARS-CoV-2 infected patients	Serious adverse events in convalescent plasma treated patients|Virologic clearance in nasopharyngeal swab of convalescent plasma treated patients|Transfer to ICU|in-hospital death|Virologic clearance in plasma of convalescent plasma treated patients|Time to discharge from hospital after enrolment|Humoral immune response	University Hospital, Basel, Switzerland	All	18 Years and older (Adult, Older Adult)	Not Applicable	15	Other	Interventional	Allocation: N/A|Intervention Model: Single Group Assignment|Masking: None (Open Label)|Primary Purpose: Treatment	2020-05-12	2020-03-31	2020-06-30	2020-06-30	2	2020-05-15	2020-05-15	Not Provided	Yes	Not Provided	https://ClinicalTrials.gov/show/NCT04389944
411	NCT04373044	Baricitinib, Placebo and Antiviral Therapy for the Treatment of Patients With Moderate and Severe COVID-19	Recruiting	No Results Available	Symptomatic COVID-19 Infection Laboratory-Confirmed	Drug: Baricitinib|Drug: Hydroxychloroquine|Drug: Placebo Administration	Proportion of patients requiring invasive mechanical ventilation or dying|Identification of clinical features (vitals signs - body temperature)|Identification of clinical features (vital signs - respiratory rate)|Identification of clinical features (vital signs - heart rate)|Identification of clinical features (vital signs - blood pressure)|Identification of clinical features (Imaging)|Identifica…	University of Southern California|National Cancer Institute (NCI)	All	18 Years and older (Adult, Older Adult)	Phase 2	144	Other|NIH	Interventional	Allocation: Randomized|Intervention Model: Parallel Assignment|Masking: Double (Participant, Investigator)|Primary Purpose: Treatment	2020-04-17	2020-04-24	2021-04-24	2022-04-24	24	2020-05-04	2020-05-21	Not Provided	Yes	Not Provided	https://ClinicalTrials.gov/show/NCT04373044
412	NCT04346147	Clinical Trial to Evaluate Efficacy of 3 Types of Treatment in Patients With Pneumonia by COVID-19	Recruiting	No Results Available	COVID-19 Pneumonia	Drug: Hidroxicloroquine|Drug: Lopinavir/ritonavir|Drug: Imatinib tablets|Drug: Baricitinib Oral Tablet	time to clinical improvement|Safety of treatments|Tolerability of treatments	Hospital Universitario de Fuenlabrada|Centro Nacional de Investigaciones Oncologicas CARLOS III	All	18 Years and older (Adult, Older Adult)	Phase 2	165	Other	Interventional	Allocation: Randomized|Intervention Model: Parallel Assignment|Masking: None (Open Label)|Primary Purpose: Treatment	2020-04-07	2020-04-13	2020-08-01	2020-09-01	4	2020-04-15	2020-05-08	Not Provided	No	No	https://ClinicalTrials.gov/show/NCT04346147
413	NCT04400448	Acceptance of Telemedicine During the COVID-19 Pandemic	Not yet recruiting	No Results Available	Covid-19		Acceptance of telemedicine|Patient satisfaction	Fundación para el Fomento de la Investigación Sanitaria y Biomédica de la Comunitat Valenciana	All	18 Years and older (Adult, Older Adult)		200	Other	Observational	Observational Model: Ecologic or Community|Time Perspective: Prospective	2020-05-14	2020-06-01	2020-08-31	2020-10-31	4	2020-05-22	2020-05-22	Not Provided	No	Undecided	https://ClinicalTrials.gov/show/NCT04400448
414	NCT04283461	Safety and Immunogenicity Study of 2019-nCoV Vaccine (mRNA-1273) for Prophylaxis of SARS-CoV-2 Infection (COVID-19)	Recruiting	No Results Available	COVID-19|COVID-19 Immunisation	Biological: mRNA-1273	Frequency of solicited local reactogenicity adverse events (AEs)|Frequency of any medically-attended adverse events (MAAEs)|Frequency of any new-onset chronic medical conditions (NOCMCs)|Frequency of any serious adverse events (SAEs)|Frequency of any unsolicited adverse events (AEs)|Frequency of solicited systemic reactogenicity adverse events (AEs)|Grade of any unsolicited adverse events (AEs)|G…	National Institute of Allergy and Infectious Diseases (NIAID)	All	18 Years to 99 Years (Adult, Older Adult)	Phase 1	105	NIH	Interventional	Allocation: Non-Randomized|Intervention Model: Sequential Assignment|Masking: None (Open Label)|Primary Purpose: Prevention	2020-02-21	2020-03-16	2021-09-20	2021-09-20	18	2020-02-25	2020-05-04	Not Provided	Not Provided	Not Provided	https://ClinicalTrials.gov/show/NCT04283461
415	NCT04360876	Targeted Steroids for ARDS Due to COVID-19 Pneumonia: A Pilot Randomized Clinical Trial	Not yet recruiting	No Results Available	COVID-19|ARDS	Drug: Dexamethasone injection|Drug: Placebos	Ventilator Free Days (VFD) at Day 28|Clinical Status at day 14 as measured by World Health Organization (WHO) 7-point ordinal scale.|Clinical Status at day 28 as measured by WHO 7-point ordinal scale|In-Hospital Mortality at day 28|In-Hospital Mortality at day 90|Time to Mortality to day 28|ICU-free days to day 28|Hospital Length of Stay among survivors to day 90|Severity of ARDS to day 10|Days t…	University of Colorado, Denver	All	18 Years and older (Adult, Older Adult)	Phase 2	90	Other	Interventional	Allocation: Randomized|Intervention Model: Parallel Assignment|Masking: Double (Participant, Care Provider)|Primary Purpose: Treatment	2020-04-22	2020-05-01	2020-09-30	2020-12-31	7	2020-04-24	2020-04-24	Not Provided	Yes	No	https://ClinicalTrials.gov/show/NCT04360876
416	NCT04364802	COVID-19: Povidone-Iodine Intranasal Prophylaxis in Front-line Healthcare Personnel and Inpatients	Recruiting	No Results Available	COVID-19|SARS-CoV 2	Drug: Povidone-Iodine Nasal Spray and Gargle	Percent of healthcare workers testing positive for COVID-19.|Percent of patients testing positive for COVID-9.|PVP-I Ease of Use|PVP-I Comfort	Alexandra Kejner|University of Kentucky	All	18 Years to 99 Years (Adult, Older Adult)	Phase 2	250	Other	Interventional	Allocation: Non-Randomized|Intervention Model: Parallel Assignment|Masking: None (Open Label)|Primary Purpose: Prevention	2020-04-25	2020-04-29	2021-05-01	2021-05-01	12	2020-04-28	2020-05-14	Not Provided	Yes	No	https://ClinicalTrials.gov/show/NCT04364802
417	NCT04336332	Randomized Comparison of Combination Azithromycin and Hydroxychloroquine vs. Hydroxychloroquine Alone for the Treatment of Confirmed COVID-19	Recruiting	No Results Available	SARS-CoV-2|COVID-19	Combination Product: Hydroxychloroquine Sulfate + Azithromycin|Drug: Hydroxychloroquine Sulfate	Changes in patients viral load|Second evaluation of changes in patients viral load|Symptom questionnaire|Fever assessment|Vital Signs - Body Temperature|Discharge|Recovery|Assessment of agent toxicity|Oropharynx swab sample collections|Blood Sample collections|Viral shedding assessment - nasopharyngeal secretions|Viral shedding assessment - serology|Cytokines in blood	Rutgers, The State University of New Jersey	All	18 Years and older (Adult, Older Adult)	Phase 2	160	Other	Interventional	Allocation: Randomized|Intervention Model: Parallel Assignment|Masking: None (Open Label)|Primary Purpose: Treatment	2020-03-31	2020-04-01	2021-04-30	2021-04-30	12	2020-04-07	2020-05-08	Not Provided	Yes	Not Provided	https://ClinicalTrials.gov/show/NCT04336332
418	NCT04386044	Investigating the Role of Vitamin D in the Morbidity of COVID-19 Patients	Not yet recruiting	No Results Available	COVID-19|Vitamin D Deficiency		COVID-19 infection|Oxygen therapy for COVID-19|Discharge following COVID-19 hospitalisation|Death due to COVID-19	Tameside General Hospital	All	18 Years and older (Adult, Older Adult)		1000	Other	Observational	Observational Model: Other|Time Perspective: Other	2020-05-10	2020-06-01	2020-12-31	2021-06-01	12	2020-05-13	2020-05-13	United Kingdom	No	Not Provided	https://ClinicalTrials.gov/show/NCT04386044
419	NCT04380727	Almitrine and COVID-19 Related Hypoxemia	Completed	No Results Available	COVID-19|Hypoxic Respiratory Failure		Changes from baseline PaO2 (mmHg)|Changes from baseline ScvO2 (%)	Central Hospital, Nancy, France	All	18 Years and older (Adult, Older Adult)		17	Other	Observational	Observational Model: Case-Control|Time Perspective: Prospective	2020-04-28	2020-03-20	2020-04-14	2020-04-25	1	2020-05-08	2020-05-08	France	No	Undecided	https://ClinicalTrials.gov/show/NCT04380727
420	NCT04357444	Low Dose of IL-2 In Acute Respiratory DistrEss Syndrome Related to COVID-19	Not yet recruiting	No Results Available	COVID 19	Drug: 1: ILT101|Drug: 2: Placebo Comparator	The PaO2/FiO2 ratio at D7|Changes in Tregs between Baseline and Day 7 (expressed in %)|Number of days alive with oxygen therapy within 28 days|Maximal oxygen rate within 28 days|Number of days alive free of invasive or non-invasive ventilation within 28 days|Number of days alive outside ICU within 28 days|Number of days alive outside hospital within 28 days|Time (in days) from randomization to de…	Assistance Publique - Hôpitaux de Paris|Iltoo Pharma	All	18 Years and older (Adult, Older Adult)	Phase 2	30	Other|Industry	Interventional	Allocation: Randomized|Intervention Model: Parallel Assignment|Masking: Quadruple (Participant, Care Provider, Investigator, Outcomes Assessor)|Primary Purpose: Treatment	2020-04-10	2020-04-01	2020-05-01	2020-07-01	3	2020-04-22	2020-04-22	Not Provided	Yes	Not Provided	https://ClinicalTrials.gov/show/NCT04357444
421	NCT04392089	Effects of Cardiovascular and Pulmonary Optimization on Cerebral Oxygenation in COVID-19 Patients With Severe ARDS	Recruiting	No Results Available	COVID-19|Respiratory Failure	Device: Masimo, LidCO	Changes in cerebral oxygenation (ScO2) during cardiovascular and pulmonary optimization|Changes in peripheral oxygen saturation (SatO2) during cardiovascular and pulmonary optimization|Changes in systolic arterial pressure (SAP) during cardiovascular and pulmonary optimization|Changes in diastolic arterial pressure (DAP) during cardiovascular and pulmonary optimization|Changes in mean arterial pr…	Hvidovre University Hospital	All	18 Years and older (Adult, Older Adult)		20	Other	Observational	Observational Model: Cohort|Time Perspective: Prospective	2020-05-14	2020-05-01	2021-05-01	2021-05-01	12	2020-05-18	2020-05-18	Denmark	No	Undecided	https://ClinicalTrials.gov/show/NCT04392089
422	NCT04348214	Screening & Risk Assessment of Healthcare Workers & Infection Control in University & COVID-19 Quarantine Hospitals	Not yet recruiting	No Results Available	Coronavirus Disease (COVID-19)		Risk categorization of healthcare workers|COVID-19 infection rate among health care workers|Risk factors for COVID-19 among health care workers|Adherence of health care workers to infection prevention|Validity of the available rapid serological test for detecting COVID-19 virus infection|Clinical spectrum of COVID-19|Effectiveness of infection prevention in the health care facility|Emergency infe…	Ain Shams University	All	18 Years and older (Adult, Older Adult)		3000	Other	Observational	Observational Model: Cohort|Time Perspective: Prospective	2020-04-13	2020-04-20	2020-10-01	2020-12-01	7	2020-04-16	2020-04-20	Egypt	Yes	No	https://ClinicalTrials.gov/show/NCT04348214
423	NCT04359667	Serum IL-6 and Soluble IL-6 Receptor in Severe COVID-19 Pneumonia Treated With Tocilizumab	Recruiting	No Results Available	COVID-19|Severe Pneumonia	Drug: Tocilizumab 20 MG/ML Intravenous Solution [ACTEMRA]	serum interleukin-6 and soluble interleukin-6 receptor as biomarkers of clinical outcomes in patients with severe coronavirus disease (COVID-19) pneumonia treated with tocilizumab	University Hospital for Infectious Diseases, Croatia	All	18 Years and older (Adult, Older Adult)		30	Other	Observational	Observational Model: Case-Only|Time Perspective: Prospective	2020-04-16	2020-04-16	2020-04-16	2021-04-15	11	2020-04-24	2020-04-24	Croatia	Yes	Undecided	https://ClinicalTrials.gov/show/NCT04359667
424	NCT04374526	Early transfusIon of Convalescent Plasma in Elderly COVID-19 Patients. to Prevent Disease Progression.	Not yet recruiting	No Results Available	Coronavirus Disease 2019 )COVID-19)	Biological: COVID-19 Convalescent Plasma	Rate of COVID-19 progression	Fondazione Policlinico Universitario Agostino Gemelli IRCCS	All	65 Years and older (Older Adult)	Phase 2|Phase 3	182	Other	Interventional	Allocation: Randomized|Intervention Model: Parallel Assignment|Masking: None (Open Label)|Primary Purpose: Prevention	2020-05-02	2020-05-15	2020-09-30	2021-06-30	13	2020-05-05	2020-05-05	Not Provided	Not Provided	Not Provided	https://ClinicalTrials.gov/show/NCT04374526
425	NCT04356417	Long-term Use of Drugs That Could Prevent the Risk of Serious COVID-19 Infections or Make it Worse	Not yet recruiting	No Results Available	AMD, ACEi's/ARB Prevent/Worsen Risk of COVID-19 Infection	Other: - Synthetic anti-malarial drugs	Identification of serious COVID-19 infections|Pneumonia infections|ICU stay|Oro-tracheal intubation|Death	Assistance Publique - Hôpitaux de Paris|GIS EPI-PHARE	All	18 Years and older (Adult, Older Adult)		6000000	Other	Observational	Observational Model: Cohort|Time Perspective: Other	2020-04-17	2020-04-01	2020-06-01	2020-06-01	2	2020-04-22	2020-04-22	France	No	No	https://ClinicalTrials.gov/show/NCT04356417
426	NCT04347876	Outcome of COVID-19 Cases Based on Tuberculin Test: Can Previous BCG Alter the Prognosis?	Recruiting	No Results Available	COVID-19|BCG Vaccination	Diagnostic Test: Tuberculin test	Pneumonia severity index|Need for ICU admission|COVID -19 test conversion|Mortality	Assiut University	All	12 Years to 80 Years (Child, Adult, Older Adult)		100	Other	Observational	Observational Model: Case-Control|Time Perspective: Prospective	2020-04-14	2020-04-11	2020-06-16	2020-06-30	2	2020-04-15	2020-04-15	Egypt	No	Undecided	https://ClinicalTrials.gov/show/NCT04347876
427	NCT04348240	Transmissibility and Viral Load of SARS-CoV-2 in Oral Secretions	Recruiting	No Results Available	COVID-19		To determine SARS-CoV-2 viral load and infectivity in saliva that may contribute to asymptomatic transmission	National Institute of Dental and Craniofacial Research (NIDCR)|National Institutes of Health Clinical Center (CC)	All	18 Years and older (Adult, Older Adult)		60	NIH	Observational	Observational Model: Cohort|Time Perspective: Prospective	2020-04-15	2020-04-16	2020-07-01	2020-07-01	2	2020-04-16	2020-05-21	United States	Not Provided	Not Provided	https://ClinicalTrials.gov/show/NCT04348240
428	NCT04342897	A Study of LY3127804 in Participants With COVID-19	Recruiting	No Results Available	COVID-19|Pneumonia	Drug: LY3127804|Drug: Placebo	Number of Ventilator Free Days|Number of Participants Reporting Each Severity Rating on the National Institute of Allergy and Infectious Diseases (NIAID) Ordinal Assessment|Percentage of Participants who are Alive and Respiratory Failure Free|Oxygen Saturation (SpO2)|Oxygen Flow Rate|Mortality|Length of Hospitalization|Number of Participants with any Serious Adverse Event (SAE)|Number of Particip…	Eli Lilly and Company	All	18 Years and older (Adult, Older Adult)	Phase 2	200	Industry	Interventional	Allocation: Randomized|Intervention Model: Parallel Assignment|Masking: Double (Participant, Investigator)|Primary Purpose: Treatment	2020-04-10	2020-04-20	2020-06-12	2020-07-16	2	2020-04-13	2020-05-19	Not Provided	Yes	Yes	https://ClinicalTrials.gov/show/NCT04342897
429	NCT04317040	CD24Fc as a Non-antiviral Immunomodulator in COVID-19 Treatment	Recruiting	No Results Available	Severe Coronavirus Disease (COVID-19)	Drug: CD24Fc|Drug: Placebo	Improvement of COVID-19 disease status|Disease progression of COVID-19|All cause of death|Conversion rate of clinical status at Day 8|Conversion rate of clinical status at Day 15|Hospital discharge time|Duration of mechanical ventilation|Duration of pressors|Duration of ECMO|Duration of oxygen therapy|Length of hospital stay|Absolute lymphocyte count	OncoImmune, Inc.	All	18 Years and older (Adult, Older Adult)	Phase 3	230	Industry	Interventional	Allocation: Randomized|Intervention Model: Parallel Assignment|Masking: Quadruple (Participant, Care Provider, Investigator, Outcomes Assessor)|Primary Purpose: Treatment	2020-03-19	2020-04-08	2021-05-01	2022-05-01	24	2020-03-20	2020-04-22	Not Provided	Yes	No	https://ClinicalTrials.gov/show/NCT04317040
430	NCT04351529	Austrian COVID-19 Registry	Recruiting	No Results Available	Infectious Disease|COVID-19		Documentation of natural course and the therapeutic landscape of patients with COVID-19.	Arbeitsgemeinschaft medikamentoese Tumortherapie	All	18 Years and older (Adult, Older Adult)		1000	Other	Observational	Observational Model: Other|Time Perspective: Other	2020-04-16	2020-04-01	2021-12-01	2021-12-01	20	2020-04-17	2020-04-20	Austria	Not Provided	Not Provided	https://ClinicalTrials.gov/show/NCT04351529
431	NCT04332913	Efficacy and Safety of Tocilizumab in the Treatment of SARS-Cov-2 Related Pneumonia	Recruiting	No Results Available	COVID-19 Pneumonia		Percentage of patients with complete recovery defined as fever disappearance and return to normal peripheral oxygen saturation values (SpO2) after 14 days from the end of treatment with tocilizumab.|Percentage of patients achieving a score <3 on the Brescia-COVID respiratory severity scale (BCRSS) after the last tocilizumab administration.|Percentage of patients with partial recovery defined as t…	University of L'Aquila	All	18 Years and older (Adult, Older Adult)		30	Other	Observational	Observational Model: Cohort|Time Perspective: Prospective	2020-03-26	2020-04-01	2020-12-31	2021-03-31	11	2020-04-03	2020-04-13	Italy	Not Provided	Undecided	https://ClinicalTrials.gov/show/NCT04332913
432	NCT04365231	Hydroxychloroquine Azithromycin COVID-19 Pregnancy Trial	Not yet recruiting	No Results Available	COVID19	Drug: Hydroxychloroquine and azithromycin treatment|Other: conventional management of patients	Percentage of patients with a negative RT-PCR test result to COVID-19|Maternal outcomes: Percentage of severe forms of the disease|Newborn outcomes: Rate of newborns hospitalized in intensive care or transferred to resuscitation unit	Hospital St. Joseph, Marseille, France	Female	18 Years and older (Adult, Older Adult)	Phase 3	50	Other	Interventional	Allocation: Randomized|Intervention Model: Parallel Assignment|Masking: None (Open Label)|Primary Purpose: Treatment	2020-04-23	2020-04-01	2020-06-01	2021-01-01	9	2020-04-28	2020-04-28	Not Provided	Not Provided	No	https://ClinicalTrials.gov/show/NCT04365231
433	NCT04338932	COVID-19 and Deep Venous Thrombosis	Completed	No Results Available	COVID-19|Deep Vein Thrombosis (DVT)/Thrombophlebitis		the prevalence of a DVT in patients at the ICU.|Oxygen partial pressure and Carbon dioxide partial pressure levels in the blood|Potassium, Sodium, Calcium, Bicarbonate, Base excess, Lactate levels in the blood|glucose, haemoglobin, ureum, creatinine, total bilirubin levels in the blood|oxygen saturation, basophils, eosinophils, monocytes, neutrophils, haematocrit and prothrombine levels in the bl…	Jessa Hospital	All	18 Years and older (Adult, Older Adult)		12	Other	Observational	Observational Model: Cohort|Time Perspective: Retrospective	2020-04-07	2020-04-17	2020-05-15	2020-05-15	0	2020-04-08	2020-05-19	Belgium	No	No	https://ClinicalTrials.gov/show/NCT04338932
434	NCT04354701	COVID-19 and Cancer Consortium Registry	Recruiting	No Results Available	COVID-19|Invasive Malignancy (Any Type)	Other: Web-based REDCap survey	Web-based REDCap survey	Vanderbilt-Ingram Cancer Center	All	18 Years and older (Adult, Older Adult)		1000	Other	Observational	Observational Model: Case-Only|Time Perspective: Prospective	2020-04-16	2020-03-17	2021-12-01	2022-12-01	32	2020-04-21	2020-05-01	United States	No	Not Provided	https://ClinicalTrials.gov/show/NCT04354701
435	NCT04346368	Bone Marrow-Derived Mesenchymal Stem Cell Treatment for Severe Patients With Coronavirus Disease 2019 (COVID-19)	Not yet recruiting	No Results Available	Coronavirus Disease 2019 (COVID-19)	Biological: BM-MSCs|Biological: Placebo	Changes of oxygenation index (PaO2/FiO2)|Side effects in the BM-MSCs treatment group|Clinical outcome|Hospital stay|CT Scan|Changes in viral load|Changes of CD4+, CD8+ cells count and concentration of cytokines|Rate of mortality within 28-days|Changes of C-reactive protein	Guangzhou Institute of Respiratory Disease|Guangzhou Eighth People's Hospital|Tongji Hospital, Huazhong University of Science & Technology|Guangzhou Cellgenes Biotechnology Co.,Ltd	All	18 Years to 75 Years (Adult, Older Adult)	Phase 1|Phase 2	20	Other	Interventional	Allocation: Randomized|Intervention Model: Parallel Assignment|Masking: Single (Participant)|Primary Purpose: Treatment	2020-03-23	2020-04-01	2020-12-01	2020-12-01	8	2020-04-15	2020-04-15	Not Provided	Not Provided	Not Provided	https://ClinicalTrials.gov/show/NCT04346368
436	NCT04395170	Convalescent Plasma Compared to Anti-COVID-19 Human Immunoglobulin and Standard Treatment (TE) in Hospitalized Patients	Not yet recruiting	No Results Available	Coronavirus Disease 2019 (COVID-19)	Biological: COVID-19 convalescent plasma|Biological: Anti-COVID-19 human immunoglobulin|Drug: Standard (specific) therapy for COVID-19	Admission to ICU and/or mechanical ventilation|Length of hospital stay|Neutralizing antibody (IgG) titers against COVID-19|Safety - Adverse events|Death	Lifefactors Zona Franca, SAS	All	18 Years and older (Adult, Older Adult)	Phase 2|Phase 3	75	Industry	Interventional	Allocation: Randomized|Intervention Model: Parallel Assignment|Masking: None (Open Label)|Primary Purpose: Treatment	2020-05-15	2020-06-01	2020-12-01	2021-06-01	12	2020-05-20	2020-05-20	Not Provided	Yes	No	https://ClinicalTrials.gov/show/NCT04395170
437	NCT04303299	Various Combination of Protease Inhibitors, Oseltamivir, Favipiravir, and Hydroxychloroquine for Treatment of COVID-19 : A Randomized Control Trial	Not yet recruiting	No Results Available	SARS-COV-2 Infections|COVID-19	Drug: Oral	SARS-CoV-2 eradication time|Number of patient with Death|Number of patient with Recovery adjusted by initial severity in each arm|Number of day With ventilator dependent adjusted by initial severity in each arm|Number of patient developed Acute Respiratory Distress Syndrome After treatment	Rajavithi Hospital	All	16 Years to 100 Years (Child, Adult, Older Adult)	Phase 3	320	Other	Interventional	Allocation: Randomized|Intervention Model: Parallel Assignment|Masking: None (Open Label)|Primary Purpose: Treatment	2020-02-24	2020-04-15	2020-10-31	2020-11-30	7	2020-03-11	2020-04-10	Not Provided	Yes	Undecided	https://ClinicalTrials.gov/show/NCT04303299
438	NCT04329507	Non-invasive Detection of Pneumonia in Context of Covid-19 Using Gas Chromatography - Ion Mobility Spectrometry (GC-IMS)	Not yet recruiting	No Results Available	COVID-19|Respiratory Disease	Diagnostic Test: Breath test	To perform a study in patients with clinical features of pneumonia/chest infection to identify a signature of Covid-19 pneumonia in patients exposed to SARS-CoV-2, compared to unexposed patients or those without.|Detection of markers of Covid-19 pneumonia in non-invasive breath samples.|Relationship of this biomarker signature to the presence of SARS-CoV-2 in nasal and throat swabs.|Subsequently,…	NHS Lothian	All	18 Years and older (Adult, Older Adult)		200	Other	Observational	Observational Model: Cohort|Time Perspective: Prospective	2020-03-26	2020-03-25	2020-03-25	2020-03-25	0	2020-04-01	2020-04-01	Not Provided	No	Undecided	https://ClinicalTrials.gov/show/NCT04329507
439	NCT04359121	COVID-19 and the Developement of Phobic Fears of Disease	Recruiting	No Results Available	COVID19	Other: Questionnaires for specific phobia	Development of phobias	Medical University of Graz	All	18 Years to 90 Years (Adult, Older Adult)		600	Other	Observational	Observational Model: Cohort|Time Perspective: Prospective	2020-04-21	2020-04-15	2023-04-15	2024-04-15	48	2020-04-24	2020-05-06	Austria	No	No	https://ClinicalTrials.gov/show/NCT04359121
440	NCT04371406	Efficacy of Azithromycin-associated Hydroxychloroquine Therapy Given in General Practice in Early-stage Disease in COVID-19 Patients	Not yet recruiting	No Results Available	Covid-19	Drug: Hydroxychloroquine and Azithromycin|Dietary Supplement: Azinc	Rate of patients with occurrence of an unfavorable outcome between randomization and day 14|Primary outcome of ancillary virological study : evolution of viral load between day 0 and day 14|The all-cause mortality rate at day 14|The all-cause mortality rate at day 28|Rate of patients with occurrence of an unfavorable outcome between randomization and day 28|The rate of use of mechanical ventilati…	Assistance Publique - Hôpitaux de Paris	All	18 Years to 75 Years (Adult, Older Adult)	Phase 3	2770	Other	Interventional	Allocation: Randomized|Intervention Model: Parallel Assignment|Masking: None (Open Label)|Primary Purpose: Treatment	2020-04-29	2020-05-02	2020-08-02	2020-09-02	4	2020-05-01	2020-05-01	Not Provided	Yes	Yes	https://ClinicalTrials.gov/show/NCT04371406
441	NCT04358939	Prone Position in Patients on High-flow Nasal Oxygen Therapy for COVID-19 (HIGH-PRONE-COVID-19)	Recruiting	No Results Available	Acute Respiratory Distress Syndrome|COVID-19	Other: Prone decubitus	Therapeutic failure within 14 days of randomization|Evolution of oxygenation (PaO2/FiO2 ratio or SpO2/FiO2 surrogate) over the 14 days following randomization|Evolution of the SpO2/FiO2 ratio during the first prone session|Evolution of the ROX index during the first prone session|Evolution of the World Health Organization disease severity score of COVID|Patient comfort before, during and after th…	University Hospital, Tours	All	18 Years and older (Adult, Older Adult)	Not Applicable	248	Other	Interventional	Allocation: Randomized|Intervention Model: Parallel Assignment|Masking: None (Open Label)|Primary Purpose: Treatment	2020-04-16	2020-04-27	2020-11-10	2020-11-24	6	2020-04-24	2020-04-29	Not Provided	No	Not Provided	https://ClinicalTrials.gov/show/NCT04358939
442	NCT04334005	Vitamin D on Prevention and Treatment of COVID-19	Not yet recruiting	No Results Available	Patients Infected With COVID-19	Dietary Supplement: Vitamin D	Composite of cumulative death (i.e. mortality) for all causes and for specific causes.|Necessity of invasive assisted ventilation|Necessity of non-invasive assisted ventilation|Intensive care unit admission|Post-anesthesia care unit admission|Hospital admission|Medical consultation|Home care and isolation time|Bed rest time|symptoms' duration (i.e. cough, fever, nasal congestion, gastrointestinal…	Universidad de Granada	All	40 Years to 70 Years (Adult, Older Adult)	Not Applicable	200	Other	Interventional	Allocation: Randomized|Intervention Model: Parallel Assignment|Masking: Double (Investigator, Outcomes Assessor)|Primary Purpose: Treatment	2020-03-29	2020-04-10	2020-06-30	2020-06-30	2	2020-04-03	2020-04-07	Not Provided	No	Undecided	https://ClinicalTrials.gov/show/NCT04334005
443	NCT04351243	A Study to Assess the Efficacy and Safety of Gimsilumab in Subjects With Lung Injury or Acute Respiratory Distress Syndrome Secondary to COVID-19.	Recruiting	No Results Available	Lung Injury or Acute Respiratory Distress Syndrome Due to COVID-19	Drug: Gimsilumab|Drug: Placebo	Primary endpoint|Number of ventilator-free days.|Number of days in the ICU|Number of days of inpatient hospitalization|Incidence of subjects who are alive and not on mechanical ventilation	Kinevant Sciences GmbH|Roivant Sciences, Inc.	All	18 Years and older (Adult, Older Adult)	Phase 2	270	Industry	Interventional	Allocation: Randomized|Intervention Model: Parallel Assignment|Masking: Double (Participant, Investigator)|Primary Purpose: Treatment	2020-04-15	2020-04-12	2020-07-01	2020-10-01	5	2020-04-17	2020-05-21	Not Provided	Not Provided	No	https://ClinicalTrials.gov/show/NCT04351243
444	NCT04288102	Treatment With Mesenchymal Stem Cells for Severe Corona Virus Disease 2019(COVID-19)	Recruiting	No Results Available	Corona Virus Disease 2019(COVID-19)	Biological: MSCs|Biological: Saline containing 1% Human serum albumin（solution of MSC）	Size of lesion area and severity of pulmonary fibrosis by chest CT|mMRC (Modified Medical Research Council) dyspnea scale|Oxygenation index( PaO2/FiO2)|Duration of oxygen therapy(days)|Duration of hospitalization(days)|Blood oxygen saturation|CD4+ T cell count and cytokine level|Side effects in the MSCs treatment group|6-minute walk test|Maximum vital capacity (VCmax)|Diffusing Capacity (DLCO)	Beijing 302 Hospital|Huoshenshan Hospital|Maternal and Child Health Hospital of Hubei Province|General Hospital of Central Theater Command, Wuhan, China|VCANBIO CELL & GENE ENGINEERING CORP.,LTD, China	All	18 Years to 75 Years (Adult, Older Adult)	Phase 2	90	Other	Interventional	Allocation: Randomized|Intervention Model: Parallel Assignment|Masking: Quadruple (Participant, Care Provider, Investigator, Outcomes Assessor)|Primary Purpose: Treatment	2020-02-24	2020-03-05	2020-07-15	2020-07-31	4	2020-02-28	2020-04-07	Not Provided	Yes	No	https://ClinicalTrials.gov/show/NCT04288102
445	NCT04353323	COVID 19-Caregivers IGg Seroconversion	Not yet recruiting	No Results Available	Infection, COVID-19	Other: Blood sampling	Seroconversion	University Hospital, Limoges	All	18 Years and older (Adult, Older Adult)		130	Other	Observational	Observational Model: Cohort|Time Perspective: Prospective	2020-04-15	2020-05-25	2020-06-25	2020-12-25	7	2020-04-20	2020-05-11	France	Not Provided	Not Provided	https://ClinicalTrials.gov/show/NCT04353323
446	NCT04366830	Intermediate-size Expanded Access Program (EAP), Mesenchymal Stromal Cells (MSC) for Acute Respiratory Distress Syndrome (ARDS) Due to COVID-19 Infection	No longer available	No Results Available	Moderate to Severe Acute Respiratory Distress Syndrome Associated With COVID-19	Drug: Remestemcel-L		Mesoblast International Sàrl|Mesoblast, Ltd.	All	18 Years and older (Adult, Older Adult)			Industry	Expanded Access:Intermediate-size Population|Treatment IND/Protocol		2020-04-24				0	2020-04-29	2020-04-29	United States	Not Provided	Not Provided	https://ClinicalTrials.gov/show/NCT04366830
447	NCT04286503	The Clinical Study of Carrimycin on Treatment Patients With COVID-19	Not yet recruiting	No Results Available	Novel Coronavirus Infectious Disease (COVID-19)	Drug: Carrimycin|Drug: lopinavir/ritonavir tablets or Arbidol or chloroquine phosphate|Drug: basic treatment	Fever to normal time (day)|Pulmonary inflammation resolution time (HRCT) (day)|Negative conversion (%) of 2019-nCOVRNA in gargle (throat swabs) at the end of treatment	Beijing YouAn Hospital|Shenyang Tonglian Group Co., Ltd.|Institute of Medicine and Biotechnology, Chinese Academy of Medical Sciences|Huangshi Central Hospital|Shenyang Pharmaceutical University|First Affiliated Hospital of Chongqing Medical University|The Second Affiliated Hospital of Harbin Medical University|No.2 People's Hospital of Fuyang City|First Affiliated Hospital Bengbu Medical College…	All	18 Years to 75 Years (Adult, Older Adult)	Phase 4	520	Other	Interventional	Allocation: Randomized|Intervention Model: Parallel Assignment|Masking: None (Open Label)|Primary Purpose: Treatment	2020-02-25	2020-02-23	2021-02-28	2021-02-28	12	2020-02-27	2020-02-27	Not Provided	Not Provided	Not Provided	https://ClinicalTrials.gov/show/NCT04286503
448	NCT04386850	Oral 25-hydroxyvitamin D3 and COVID-19	Recruiting	No Results Available	COVID 19	Drug: Oral 25-Hydroxyvitamin D3	COVID-19 (SARA-Cov-2) infection|Severity of COVID-19 (SARA-Cov-2) infection|Hospitalization|Disease duration|Death|Oxygen support|Type of oxygen support|Symptoms of COVID-19|Serum Levels of 25-hydroxyvitamin D3|Biochemical measurements	Tehran University of Medical Sciences|Boston University	All	18 Years to 75 Years (Adult, Older Adult)	Phase 2|Phase 3	1500	Other	Interventional	Allocation: Randomized|Intervention Model: Parallel Assignment|Masking: Quadruple (Participant, Care Provider, Investigator, Outcomes Assessor)|Primary Purpose: Prevention	2020-05-11	2020-04-14	2020-11-15	2021-03-15	11	2020-05-13	2020-05-13	Not Provided	No	No	https://ClinicalTrials.gov/show/NCT04386850
449	NCT04386265	Compassionate Use of Hyperbaric Oxygen Therapy	Enrolling by invitation	No Results Available	COVID-19		Gather information on patients treated with hyperbaric oxygen therapy|Gather information on adverse events	SerenaGroup, Inc.|The Wound Treatment Center	All	18 Years and older (Adult, Older Adult)		100	Other	Observational	Observational Model: Case-Only|Time Perspective: Prospective	2020-05-11	2020-05-11	2022-05-11	2022-05-11	24	2020-05-13	2020-05-19	Poland, United States	No	Not Provided	https://ClinicalTrials.gov/show/NCT04386265
450	NCT04379336	BCG Vaccination for Healthcare Workers in COVID-19 Pandemic	Recruiting	No Results Available	COVID-19|Sars-CoV2	Biological: Bacille Calmette-Guérin (BCG)|Other: Placebo Comparator	Incidence of HCWs hospitalized due to COVID-19 per arm|Incidence of SARS-CoV-2 infection per arm|Incidence of upper respiratory tract infections per arm|Days of unplanned absenteeism due to COVID-19 or any reason per arm|Incidence of hospitalization for any reason per arm|Incidence of intensive care unit admission per arm|Incidence of death per arm|Prevalence of latent TB infection|Incidence of a…	TASK Applied Science	All	18 Years and older (Adult, Older Adult)	Phase 3	500	Other	Interventional	Allocation: Randomized|Intervention Model: Parallel Assignment|Masking: Quadruple (Participant, Care Provider, Investigator, Outcomes Assessor)|Primary Purpose: Prevention	2020-05-04	2020-05-04	2021-04-28	2021-04-28	11	2020-05-07	2020-05-07	Not Provided	Yes	No	https://ClinicalTrials.gov/show/NCT04379336
451	NCT04351581	Effects of Discontinuing Renin-angiotensin System Inhibitors in Patients With COVID-19	Recruiting	No Results Available	Covid-19	Other: Discontinuation of ACEi/ARB|Other: Continuation of ACEi/ARB	Days alive and out of hospital within 14 days after recruitment|Key-secondary composite endpoint: Occurrence of worsening of COVID-19|Occurrence and time to occurrence of each of the components of the key-secondary composite endpoint|Kidney function assessed by plasma creatinine|Duration of index hospitalisation|30-day mortality|Number of days alive during the intervention period|Number of partic…	University Hospital, Gentofte, Copenhagen	All	18 Years and older (Adult, Older Adult)	Not Applicable	215	Other	Interventional	Allocation: Randomized|Intervention Model: Parallel Assignment|Masking: Single (Outcomes Assessor)|Primary Purpose: Treatment	2020-04-14	2020-05-08	2020-12-01	2020-12-01	6	2020-04-17	2020-05-07	Not Provided	Yes	No	https://ClinicalTrials.gov/show/NCT04351581
452	NCT04393155	Longitudinal COVID-19 Cohort Study	Recruiting	No Results Available	COVID-19|Acute Respiratory Failure	Other: COVID-19+ observational	Six minute walk distance (6MWD)|Hospital Anxiety and Depression Scale (HADS)|EuroQol Group standardized measure of health status (EQ-5D-5L)|MoCA-BLIND|Health Care Utilization Survey (HUS)|Death|Forced vital capacity (FVC)|Forced expiratory volume in 1 second (FEV1)|4-meter timed walk|Peripheral blood mononuclear cell type: CD4+ T cells (#cells/ml)|Peripheral blood mononuclear cell type: CD8+ T ce…	University of Vermont	All	18 Years and older (Adult, Older Adult)		225	Other	Observational	Observational Model: Cohort|Time Perspective: Prospective	2020-05-06	2020-04-16	2022-09-30	2023-05-31	37	2020-05-19	2020-05-20	United States	No	Undecided	https://ClinicalTrials.gov/show/NCT04393155
453	NCT04350736	First in Human SAD and MAD Study of Inhaled TD-0903, a Potential Treatment for ALI Associated With COVID-19	Recruiting	No Results Available	Acute Lung Injury (ALI) Associated With COVID-19|Inflammatory Lung Conditions Associated With COVID-19	Drug: TD-0903|Drug: Placebo	Safety and Tolerability of SAD of TD-0903: Adverse Events|Safety and Tolerability of MAD of TD-0903: Adverse Events|Pharmacokinetics (PK) of TD-0903 when given as a Single Ascending Dose (SAD): AUC|Pharmacokinetics (PK) of TD-0903 when given as a Single Ascending Dose (SAD): Cmax|Pharmacokinetics (PK) of TD-0903 when given as a Single Ascending Dose (SAD): Tmax|Pharmacokinetics (PK) of TD-0903 wh…	Theravance Biopharma	All	18 Years to 50 Years (Adult)	Phase 1	54	Industry	Interventional	Allocation: Randomized|Intervention Model: Sequential Assignment|Masking: Triple (Participant, Care Provider, Investigator)|Primary Purpose: Treatment	2020-04-14	2020-04-23	2020-06-01	2020-06-01	1	2020-04-17	2020-05-22	Not Provided	No	No	https://ClinicalTrials.gov/show/NCT04350736
454	NCT04339816	Azithromycin Added to Hydrochloroquine in Patients Admitted to Intensive Care With COVID-19: Randomised Controlled Trial	Not yet recruiting	No Results Available	COVID-19|Respiratory Failure	Drug: Azithromycin|Drug: Hydroxychloroquine|Drug: Placebo	Proportion of alive patients free off mechanical ventilation|Proportion of patients who avoided the need of mechanical ventilation|ICU LOS|Mortality28|Mortality90	Frantisek Duska, MD, PhD|Masaryk Hospital Usti nad Labem|University Hospital Pilsen|The Faculty Hospital Na Bulovce|St. Anne's University Hospital Brno, Czech Republic|University Hospital, Motol|General University Hospital, Prague|University Hospital Olomouc|Charles University, Czech Republic	All	18 Years and older (Adult, Older Adult)	Phase 3	240	Other	Interventional	Allocation: Randomized|Intervention Model: Parallel Assignment|Masking: Triple (Participant, Care Provider, Outcomes Assessor)|Primary Purpose: Treatment	2020-04-06	2020-04-20	2021-12-31	2022-06-30	26	2020-04-09	2020-04-13	Not Provided	No	Yes	https://ClinicalTrials.gov/show/NCT04339816
455	NCT04347512	EVALUATION OF THE EFFICACY OF THE HYDROXYCHLOROQUINE-AZITHROMYCIN COMBINATION IN THE IN THE PREVENTION OF COVID-19 RELATED SDRA	Not yet recruiting	No Results Available	Sars-CoV-2, Community-Acquired Pneumonia,COVID-19	Drug: Hydroxychloroquine and azithromycin treatment arm.|Drug: Hydroxychloroquine|Drug: Control arm	Rate of patients reaching a significant hypoxemia, in each arms.	University Hospital, Strasbourg, France	All	18 Years and older (Adult, Older Adult)	Phase 3	405	Other	Interventional	Allocation: Randomized|Intervention Model: Parallel Assignment|Masking: None (Open Label)|Primary Purpose: Treatment	2020-04-11	2020-05-01	2021-08-01	2021-08-01	15	2020-04-15	2020-04-27	Not Provided	No	No	https://ClinicalTrials.gov/show/NCT04347512
456	NCT04347980	Dexamethasone Treatment for Severe Acute Respiratory Distress Syndrome Induced by COVID-19	Recruiting	No Results Available	Respiratory Distress Syndrome, Adult|COVID-19	Drug: Dexamethasone and Hydroxychloroquine|Drug: Hydroxychloroquine	Day-28 mortality|Ventilator-free days|Intensive Care Unit mortality|Day-60 mortality|Nosocomial pneumonia|Bacteremia	Centre Chirurgical Marie Lannelongue	All	18 Years to 80 Years (Adult, Older Adult)	Phase 3	122	Other	Interventional	Allocation: Randomized|Intervention Model: Parallel Assignment|Masking: Single (Participant)|Primary Purpose: Treatment	2020-04-09	2020-04-01	2020-06-01	2020-08-01	4	2020-04-15	2020-04-17	Not Provided	Yes	Yes	https://ClinicalTrials.gov/show/NCT04347980
457	NCT04359212	Increased Risk of VTE and Higher Hypercoagulability in Patients Recovered in ICU and in Medical Ward for COVID-19	Not yet recruiting	No Results Available	COVID-19 Disease|Thromboembolism, Venous	Drug: thromboprophylaxis with low-molecular-weight heparin or fondaparinux	the cumulative proportion of any distal or proximal deep venous thrombosis or of symptomatic pulmonary embolism|the cumulative proportion of any distal or proximal deep venous thrombosis or of symptomatic pulmonary embolism plus the asymptomatic incidentally detected pulmonary embolism	Quovadis Associazione|Azienda Ospedaliera di Padova	All	18 Years and older (Adult, Older Adult)		90	Other	Observational	Observational Model: Cohort|Time Perspective: Prospective	2020-04-21	2020-05-01	2020-06-01	2020-06-01	1	2020-04-24	2020-05-04	Not Provided	No	Not Provided	https://ClinicalTrials.gov/show/NCT04359212
458	NCT04345315	Correlative Study on Cancer Patients and Healthcare Professionals Exposed to Infection by Severe Acute Respiratory Syndrome-Corona Virus-2 (SARS-Cov-2), COVID-19 Causative Agent.	Recruiting	No Results Available	COVID-19|SARS-CoV-2	Other: serological test|Other: Rapid molecular test|Genetic: Next generation Sequencing (NGS) analysis|Other: serum chemistry analysis	epidemiology|Immunoglobulin G (IgG) and Immunoglobulin M (IgM) antibodies evaluation|methods comparison|correlation between biochemical and coagulative factors with SARS-CoV-2 positivity.|phylogenetic map|interactions between the virus and host cells	Istituto Scientifico Romagnolo per lo Studio e la cura dei Tumori|AUSL Romagna	All	18 Years and older (Adult, Older Adult)		500	Other	Observational	Observational Model: Cohort|Time Perspective: Other	2020-04-10	2020-03-27	2021-03-01	2022-03-01	23	2020-04-14	2020-04-15	Italy	No	No	https://ClinicalTrials.gov/show/NCT04345315
459	NCT04313127	Phase I Clinical Trial of a COVID-19 Vaccine in 18-60 Healthy Adults	Active, not recruiting	No Results Available	COVID-19	Biological: Recombinant Novel Coronavirus Vaccine (Adenovirus Type 5 Vector)	Safety indexes of adverse reactions|Safety indexes of adverse events|Safety indexes of SAE|Safety indexes of lab measures|Immunogencity indexes of GMT(ELISA)|Immunogencity indexes of GMT(pseudoviral neutralization test method)|Immunogencity indexes of seropositivity rates(ELISA)|Immunogencity indexes of seropositivity rates(pseudoviral neutralization test method)|Immunogencity indexes of GMI(ELIS…	CanSino Biologics Inc.|Institute of Biotechnology, Academy of Military Medical Sciences. PLA of China|Jiangsu Province Centers for Disease Control and Prevention|Hubei Provincial Center for Disease Control and Prevention|Tongji Hospital	All	18 Years to 60 Years (Adult)	Phase 1	108	Industry|Other	Interventional	Allocation: Non-Randomized|Intervention Model: Sequential Assignment|Masking: None (Open Label)|Primary Purpose: Prevention	2020-03-15	2020-03-16	2020-12-30	2022-12-20	33	2020-03-18	2020-05-19	Not Provided	Yes	Yes	https://ClinicalTrials.gov/show/NCT04313127
460	NCT04343339	Evolution of Psychoactive Substances Consumption in Connection With COVID-19 Containment	Recruiting	No Results Available	Addiction, Substance|COVID-19		Evolution of consumption|health care access	University Hospital, Montpellier	All	18 Years and older (Adult, Older Adult)		100	Other	Observational	Observational Model: Cohort|Time Perspective: Prospective	2020-04-08	2020-04-08	2020-07-30	2020-09-30	5	2020-04-13	2020-04-15	France	No	Undecided	https://ClinicalTrials.gov/show/NCT04343339
461	NCT04390074	COVID-19 in the Swedish ICU-cohort: Risk Factors of Critical Care Admission and Intensive Care Mortality	Not yet recruiting	No Results Available	COVID-19|Critical Illness	Other: COVID-19 and Intensive Care	Chronic medications as risk factor of intensive care for COVID-19|Comorbidities as risk factor of intensive care for COVID-19|Chronic medications as risk factor of death during intensive care for COVID-19|Comorbidities as risk factor of death during intensive care for COVID-19	Uppsala University|Center for Clinical Research Dalarna, Sweden	All	18 Years and older (Adult, Older Adult)		10000	Other	Observational	Observational Model: Case-Control|Time Perspective: Other	2020-05-14	2020-06-01	2020-06-01	2020-06-01	0	2020-05-15	2020-05-21	Not Provided	No	No	https://ClinicalTrials.gov/show/NCT04390074
462	NCT04388813	Predictors of Severe COVID-19 Outcomes	Not yet recruiting	No Results Available	Acute Respiratory Distress Syndrome|COVID-19		Performance (discrimination / calibration) of models	Verily Life Sciences LLC	All	21 Years and older (Adult, Older Adult)		1500	Industry	Observational	Observational Model: Cohort|Time Perspective: Prospective	2020-05-04	2020-05-01	2021-02-01	2021-03-01	10	2020-05-14	2020-05-14	Not Provided	No	Not Provided	https://ClinicalTrials.gov/show/NCT04388813
463	NCT04386694	Photobiomodulation Therapy Combined With Static Magnetic Field in Patients With COVID-19	Recruiting	No Results Available	COVID-19|Respiratory Failure	Device: Active PBMT/sMF|Device: Placebo PBMT/sMF	Time until discharge|Survival rate|Diaphragm muscle function|Platelet count|Leukogram|Erythrogram|C-reactive protein|D-dimer|Immunoglobulin G|Immunoglobulin M|Levels of positive end-expiratory pressure (PEEP)|Fraction of inspired oxygen (FiO2)|Arterial partial pressure of oxygen (PO2)|Arterial partial pressure of oxygen (PO2)/Fraction of inspired oxygen (FiO2) ratio	University of Nove de Julho|Hospital Tacchini/RS	All	15 Years and older (Child, Adult, Older Adult)	Not Applicable	30	Other	Interventional	Allocation: Randomized|Intervention Model: Parallel Assignment|Masking: Quadruple (Participant, Care Provider, Investigator, Outcomes Assessor)|Primary Purpose: Treatment	2020-05-08	2020-05-18	2020-07-01	2020-07-01	1	2020-05-13	2020-05-20	Not Provided	No	Not Provided	https://ClinicalTrials.gov/show/NCT04386694
464	NCT04368845	Telerehabilitation in Patients With COVID-19 After Hospitalization. The ATHLOS Study	Recruiting	No Results Available	COVID-19|Comorbidities and Coexisting Conditions	Device: Telerehabilitation	Physical Performance|Cardiorespiratory fitness|Lower limb Strength|Health Related Quality of Life|Anxiety and Depression|Physical Activity|Fatigue|Dyspnea	Clinical Exercise Physiology and Rehabilitation Reasearch Laboratory|University of Athens|University of Ioannina|University of Thessaly	All	20 Years to 65 Years (Adult, Older Adult)	Not Applicable	100	Other	Interventional	Allocation: Randomized|Intervention Model: Parallel Assignment|Masking: Single (Outcomes Assessor)|Primary Purpose: Treatment	2020-04-20	2020-05-11	2020-07-31	2021-03-01	9	2020-04-30	2020-05-21	Not Provided	Yes	No	https://ClinicalTrials.gov/show/NCT04368845
465	NCT04333472	Piclidenoson for Treatment of COVID-19	Not yet recruiting	No Results Available	COVID-19|Coronavirus Infection	Drug: Piclidenoson	Duration of viral shedding in days|Time to clinical recovery (TTCR) in days|Treatment-emergent adverse events (AEs)|Requirement for non-invasive or mechanical ventilation|Length of hospital stay in days|Estimated PaO2/FiO2 ratio on day of discharge|All-cause mortality|Patients reaching undetectable COVID-19 virus levels in respiratory secretions|Duration of symptoms and signs of respiratory infec…	Can-Fite BioPharma|Rabin Medical Center	All	18 Years and older (Adult, Older Adult)	Phase 2	40	Industry|Other	Interventional	Allocation: Randomized|Intervention Model: Parallel Assignment|Masking: None (Open Label)|Primary Purpose: Treatment	2020-04-01	2020-04-06	2020-06-06	2020-07-06	3	2020-04-03	2020-04-03	Not Provided	Yes	Yes	https://ClinicalTrials.gov/show/NCT04333472
466	NCT04357808	Efficacy of Subcutaneous Sarilumab in Hospitalised Patients With Moderate-severe COVID-19 Infection (SARCOVID)	Recruiting	No Results Available	Covid-19	Drug: Sarilumab|Other: Standar of care	Mean change in clinical status assessment using the 7-point ordinal scale at day 7 after randomisation|Duration of hospitalisation (days)|Death|Time to become afebrile (days)|Time to non-invasive mechanical ventilation (days)|Time to invasive mechanical ventilation (days)|Time to independence from supplementary oxygen therapy (days)|Mean change in clinical status assessment using the 7-point ordi…	Maria del Rosario Garcia de Vicuña Pinedo|Instituto de Investigación Sanitaria Hospital Universitario de la Princesa|Fundación de Investigación Biomédica - Hospital Universitario de La Princesa	All	18 Years and older (Adult, Older Adult)	Phase 2	30	Other	Interventional	Allocation: Randomized|Intervention Model: Parallel Assignment|Masking: None (Open Label)|Primary Purpose: Treatment	2020-04-14	2020-04-13	2020-06-01	2020-06-01	1	2020-04-22	2020-04-22	Not Provided	Not Provided	Not Provided	https://ClinicalTrials.gov/show/NCT04357808
467	NCT04336657	Corona-Like Illness: Did we Got it Before WHO Announcement of the Disease?	Recruiting	No Results Available	COVID-19	Other: Questionnaire|Diagnostic Test: IgG	Measure frequency of people suffered from unusual flu-like symptoms before December 2019|Measure remote immunity for COVID-19 in subject with past history of severe flu before WHO announcement date- if possible	Assiut University	All	8 Years to 80 Years (Child, Adult, Older Adult)		100	Other	Observational	Observational Model: Ecologic or Community|Time Perspective: Prospective	2020-04-03	2020-04-01	2020-05-01	2020-05-01	1	2020-04-07	2020-04-07	Egypt	Not Provided	Undecided	https://ClinicalTrials.gov/show/NCT04336657
468	NCT04389476	The Impact and Coping Strategy of COVID-19 Among Taiwan Society and Medical and Nursing Institutes	Not yet recruiting	No Results Available	The Psychological Impact of Coronavirus Disease 2019 (COVID-19)	Other: Standardized crisis management and coping protocol plan toward Coronavirus disease 2019 (COVID-19)	Psychological impacts by CoronaVirus Disease 2019(COVID-19)	Kaohsiung Kai-Suan Psychiatric Hospital	All	20 Years and older (Adult, Older Adult)		2500	Other	Observational	Observational Model: Case-Only|Time Perspective: Prospective	2020-05-14	2020-06-01	2023-07-31	2023-07-31	37	2020-05-15	2020-05-15	Not Provided	Not Provided	Undecided	https://ClinicalTrials.gov/show/NCT04389476
469	NCT04397523	Efficacy and Safety of COVID-19 Convalescent Plasma	Recruiting	No Results Available	Convalescent Plasma|COVID-19|SARS-CoV 2	Biological: anti-SARS-CoV-2 convalescent plasma	Duration of oxygenation and ventilation support|Hospital length of stay (LOS)|ICU admission|Ventilator free days|Incidence of serious adverse events|Type of respiratory support|Number of participants with different clinical outcomes including death, critical illness and recovery	Institute for Transfusion Medicine of RNM|University Clinic for Infectious Diseases, North Macedonia	All	18 Years and older (Adult, Older Adult)	Not Applicable	20	Other	Interventional	Allocation: N/A|Intervention Model: Single Group Assignment|Masking: None (Open Label)|Primary Purpose: Treatment	2020-05-20	2020-04-30	2021-04-29	2021-04-29	11	2020-05-21	2020-05-22	Not Provided	Yes	No	https://ClinicalTrials.gov/show/NCT04397523
470	NCT04377750	The Use of Tocilizumab in the Management of Patients Who Have Severe COVID-19 With Suspected Pulmonary Hyperinflammation	Recruiting	No Results Available	Covid19 Pneumonia	Drug: Tocilizumab	Survival	Hadassah Medical Organization|Sheba Medical Center|Wolfson Medical Center	All	18 Years and older (Adult, Older Adult)	Phase 4	500	Other	Interventional	Allocation: Randomized|Intervention Model: Parallel Assignment|Masking: None (Open Label)|Primary Purpose: Treatment	2020-04-23	2020-04-08	2020-04-29	2021-05-08	13	2020-05-06	2020-05-06	Not Provided	Yes	No	https://ClinicalTrials.gov/show/NCT04377750
471	NCT04374591	Inhalable Sodium Bicarbonate: A Possible Adjuvant Treatment of Patients With Novel COVID-19	Active, not recruiting	No Results Available	Pneumonia|Covid19	Drug: Sodium Bicarbonate	Time to clinical recovery|Pulmonary recovery status	Mansoura University	All	18 Years and older (Adult, Older Adult)	Early Phase 1	20	Other	Interventional	Allocation: N/A|Intervention Model: Single Group Assignment|Masking: None (Open Label)|Primary Purpose: Treatment	2020-05-02	2020-04-01	2020-06-01	2020-06-01	2	2020-05-05	2020-05-05	Not Provided	Not Provided	No	https://ClinicalTrials.gov/show/NCT04374591
472	NCT04364984	ARB, ACEi, DRi in COVID-19	Recruiting	No Results Available	Hypertension|COVID-19	Drug: Angiotensin converting enzyme inhibitor	BP (hypertensive efficacy)|COVID-19 course	Medical Practice Prof D. Ivanov	All	18 Years to 90 Years (Adult, Older Adult)		10	Other	Observational	Observational Model: Cohort|Time Perspective: Prospective	2020-04-23	2020-04-01	2021-04-01	2021-08-01	16	2020-04-28	2020-04-28	Ukraine	No	Undecided	https://ClinicalTrials.gov/show/NCT04364984
473	NCT04395768	International ALLIANCE Study of Therapies to Prevent Progression of COVID-19	Not yet recruiting	No Results Available	COVID19	Dietary Supplement: Vitamin C|Drug: Hydroxychloroquine|Drug: Azithromycin|Dietary Supplement: Zinc Citrate|Dietary Supplement: Vitamin D3|Dietary Supplement: Vitamin B12	Symptoms|Length of hospital stay|invasive mechanical ventilation or mortality|Mortality|mechanical ventilation|oxygen|ICU|days in hospital|days in ICU|renal replacement therapy|Extracorporeal support	National Institute of Integrative Medicine, Australia|Catholic Health Initiatives	All	18 Years and older (Adult, Older Adult)	Phase 2	200	Other	Interventional	Allocation: Randomized|Intervention Model: Parallel Assignment|Masking: Double (Investigator, Outcomes Assessor)|Primary Purpose: Treatment	2020-05-18	2020-05-25	2021-05-31	2021-12-31	19	2020-05-20	2020-05-20	Not Provided	No	No	https://ClinicalTrials.gov/show/NCT04395768
474	NCT04353674	Modulation of Hyperinflammation in COVID-19	Recruiting	No Results Available	COVID-19|SARS	Device: Control group|Device: SLEDD with a L-MOD	Efficacy of a L-MOD against controls receiving supportive care in ICU.|Mortality|Hospital Discharge|Leukocyte Monitoring|Sequential Organ Failure Assessment (SOFA) Score|Intubation length|Markers of Inflammation|Leukocytes and Macrophages|Myocardial damage|Renal recovery	Lawson Health Research Institute	All	18 Years and older (Adult, Older Adult)	Phase 1	40	Other	Interventional	Allocation: Randomized|Intervention Model: Sequential Assignment|Masking: None (Open Label)|Primary Purpose: Treatment	2020-04-07	2020-04-28	2020-07-28	2021-01-01	8	2020-04-20	2020-05-08	Not Provided	No	No	https://ClinicalTrials.gov/show/NCT04353674
475	NCT04344431	Management by Hyperbaric Oxygen Therapy of Patients With Hypoxaemic Pneumonia With SARS-CoV-2 (COVID-19)	Recruiting	No Results Available	Covid-19	Combination Product: Hyperbaric oxygen treatment (HBOT) i.e. inhalation of pressurized oxygen delivered by a hyperbaric chamber (drug/device)	Time to normalize the oxygen requirement (oxygeno-dependence)|Days of hospitalization between the HBO group and the control group.|Oxygen flow values to obtain a saturation by pulse oximetry greater than or equal to 92% values between the HBO group and the control group.|Days on invasive mechanical ventilation|Mortality	Direction Centrale du Service de Santé des Armées	All	18 Years to 90 Years (Adult, Older Adult)	Phase 2|Phase 3	100	Other	Interventional	Allocation: Randomized|Intervention Model: Parallel Assignment|Masking: Single (Outcomes Assessor)|Primary Purpose: Treatment	2020-04-09	2020-04-14	2021-04-01	2021-05-01	12	2020-04-14	2020-04-21	Not Provided	Yes	No	https://ClinicalTrials.gov/show/NCT04344431
476	NCT04386564	Kidney Injury Severity and COVID-19	Not yet recruiting	No Results Available	COVID-19|Kidney Injury	Diagnostic Test: mRNA in urine test	The effect of COVID-19 severity on the severity of renal failure|The expression of viral RNA in the urine with the severity of renal failure|The severity of microalbuminuria in patients with COVID-19 of different conditions and renal failure|Assessment of the severity of renal impairment in patients who died from COVID-19|Estimation of the duration of urinary viral RNA isolation in patients under…	I.M. Sechenov First Moscow State Medical University	All	18 Years and older (Adult, Older Adult)		120	Other	Observational	Observational Model: Cohort|Time Perspective: Prospective	2020-05-11	2020-05-15	2020-10-15	2020-11-15	6	2020-05-13	2020-05-13	Russian Federation	No	No	https://ClinicalTrials.gov/show/NCT04386564
477	NCT04341688	A Clinical Trial of Gargling Agents in Reducing Intraoral Viral Load Among COVID-19 Patients	Not yet recruiting	No Results Available	Covid-19	Drug: Gargle/Mouthwash	Intraoral viral load|Salivary cytokine profile	Aga Khan University|University of Karachi	All	18 Years to 65 Years (Adult, Older Adult)	Not Applicable	50	Other	Interventional	Allocation: Randomized|Intervention Model: Parallel Assignment|Masking: Quadruple (Participant, Care Provider, Investigator, Outcomes Assessor)|Primary Purpose: Supportive Care	2020-04-06	2020-07-01	2020-12-31	2021-03-31	8	2020-04-10	2020-05-07	Not Provided	Yes	No	https://ClinicalTrials.gov/show/NCT04341688
478	NCT04353336	Efficacay of Chloroquine in COVID-19 Treatment	Not yet recruiting	No Results Available	COVID-19|Coronavirus Infection	Drug: Chloroquine	Number of patients with virological cure	Tanta University	All	Child, Adult, Older Adult	Phase 2|Phase 3	40	Other	Interventional	Allocation: Randomized|Intervention Model: Parallel Assignment|Masking: None (Open Label)|Primary Purpose: Treatment	2020-04-15	2020-04-17	2030-12-01	2030-12-01	127	2020-04-20	2020-04-20	Not Provided	No	No	https://ClinicalTrials.gov/show/NCT04353336
479	NCT04362176	Passive Immunity Trial of Nashville II for COVID-19	Recruiting	No Results Available	COVID-19|Coronavirus|SARS-CoV-2	Biological: pathogen reduced SARS-CoV-2 convalescent plasma|Biological: Placebo	COVID Ordinal Outcomes Scale:Day 15|All-location, all-cause 14-day mortality|All-location, all-cause 28-day mortality|COVID Ordinal Outcomes Scale Day 3|COVID Ordinal Outcomes Scale Day 8|COVID Ordinal Outcomes Scale Day 29|Composite of death or receipt of ECMO through Day 28|Oxygen-free days through Day 28|Vasopressor-free days through Day 28|Ventilator-free days through Day 28|ICU-free days thr…	Vanderbilt University Medical Center|Dolly Parton	All	18 Years and older (Adult, Older Adult)	Phase 3	500	Other	Interventional	Allocation: Randomized|Intervention Model: Parallel Assignment|Masking: Triple (Participant, Care Provider, Outcomes Assessor)|Primary Purpose: Treatment	2020-04-21	2020-04-24	2021-04-01	2021-04-01	11	2020-04-24	2020-05-04	Not Provided	Yes	No	https://ClinicalTrials.gov/show/NCT04362176
480	NCT04376580	Use of the Nasal Cannula During COVID-19	Enrolling by invitation	No Results Available	COVID 19		Number of physician using los flow nasal cannula during COVID 19 pandemia|Number of physician getting sick during Covid 19 pandemic	Tiva Group	All	Child, Adult, Older Adult		100	Other	Observational	Observational Model: Ecologic or Community|Time Perspective: Prospective	2020-04-30	2020-04-30	2020-07-31	2020-09-30	5	2020-05-06	2020-05-21	Argentina	Yes	Undecided	https://ClinicalTrials.gov/show/NCT04376580
481	NCT04355715	Combination of Chest Scanography and Nasal Viral Detection Test to Detect COVID-19 Positive Patients Before Surgical Intervention in a University Hospital During Coronavirus Pandemia	Active, not recruiting	No Results Available	COVID 19|SARS-Cov-2		Confirmed diagnosis of COVID-19 infection|Incidence of unexpected COVID-19 positive patients admitted to the hospital|Number of contaminating events avoided by the early detection of COVID-19 patients|Incidence of SARS-Cov-2 seroconversion	University Hospital, Montpellier	All	18 Years to 99 Years (Adult, Older Adult)		200	Other	Observational	Observational Model: Cohort|Time Perspective: Prospective	2020-04-17	2019-04-01	2020-10-01	2020-10-20	18	2020-04-21	2020-04-27	France	No	Undecided	https://ClinicalTrials.gov/show/NCT04355715
482	NCT04355247	Prophylactic Corticosteroid to Prevent COVID-19 Cytokine Storm	Recruiting	No Results Available	Covid-19	Drug: MethylPREDNISolone 80 Mg/mL Injectable Suspension	Clinical complete response criteria|Clinical Partial Response criteria|Secondary response criteria	Auxilio Mutuo Cancer Center	All	18 Years and older (Adult, Older Adult)	Phase 2	20	Other	Interventional	Allocation: N/A|Intervention Model: Single Group Assignment|Masking: None (Open Label)|Primary Purpose: Prevention	2020-04-17	2020-04-14	2020-07-31	2021-04-30	12	2020-04-21	2020-04-21	Not Provided	Not Provided	Not Provided	https://ClinicalTrials.gov/show/NCT04355247
483	NCT04361435	Lung Recruitment Device for COVID-19	Not yet recruiting	No Results Available	COVID-19|Physiotherapy	Procedure: Chest physiotherapy using a non-invasive oscillating device	SpO2/FIO2 Ratio|Blood pressures|Heart rates|Respiratory rate|Body temperature|Modified Wood Clinical Asthma Score (m-WCAS)|Expiratory tidal lung volume.|End-tidal CO2|Clinical Respiratory severity scores.	St. Justine's Hospital|Dymedso Inc.|Réseau de Recherche en Santé Respiratoire du Québec|Fonds de la Recherche en Santé du Québec	All	Child, Adult, Older Adult	Not Applicable	50	Other	Interventional	Allocation: Randomized|Intervention Model: Crossover Assignment|Masking: None (Open Label)|Primary Purpose: Supportive Care	2020-04-12	2020-05-01	2020-07-31	2020-12-31	7	2020-04-24	2020-04-28	Not Provided	Yes	No	https://ClinicalTrials.gov/show/NCT04361435
484	NCT04366141	COVID-19 (Coronavirus Disease 2019) Intubation Barrier Box	Not yet recruiting	No Results Available	COVID-19	Device: COVID-19 barrier box	Time to tracheal intubation (TTI)|First pass success rate|Total time of airway manipulation|Number of intubation attempts|Number of Operators needed for intubation|Number of alternative techniques used for intubation|Cormack-Lehane Grade for the first attempt of intubation|Lifting force applied on laryngoscope blade|Laryngeal pressure application|Vocal cord position|Anesthesiologist perception of…	University of British Columbia	All	18 Years and older (Adult, Older Adult)	Not Applicable	120	Other	Interventional	Allocation: Randomized|Intervention Model: Parallel Assignment|Masking: None (Open Label)|Primary Purpose: Prevention	2020-04-24	2020-05-01	2021-04-01	2021-04-01	11	2020-04-28	2020-05-04	Not Provided	Not Provided	No	https://ClinicalTrials.gov/show/NCT04366141
485	NCT04358926	Hyperbaric Oxygen Therapy Effect in COVID-19 RCT (HBOTCOVID19)	Recruiting	No Results Available	COVID-19|Desaturation of Blood	Device: Hyperbaric oxygen therapy|Device: Normobaric oxygen therapy	PaO2/FiO2|SpO2|NEWS Score|Inflammation level -CRP|Inflammation level - ESR|white blood cells number|Cytokines - IL1|Cytokines - IL2|Cytokines - IL6|Cytokines - IL10|Cytokines - TNFalpha|Inflammation level - procalcitonin|Inflammation level - ferritin|Symptoms level|Average oxygen supply per day|Viral load|Chest Xray changes|Number of patients with IgG seroconversion|Number of patients with IgM se…	Assaf-Harofeh Medical Center	All	18 Years and older (Adult, Older Adult)	Not Applicable	30	Other	Interventional	Allocation: Randomized|Intervention Model: Parallel Assignment|Masking: Double (Participant, Outcomes Assessor)|Primary Purpose: Treatment	2020-04-21	2020-04-30	2020-06-30	2020-07-30	3	2020-04-24	2020-05-05	Not Provided	No	Yes	https://ClinicalTrials.gov/show/NCT04358926
486	NCT04388527	COVID-19 Convalescent Plasma for Mechanically Ventilated Population	Recruiting	No Results Available	Covid-19	Biological: COVID-19 Convalescent Plasma	Participants with serious adverse events.|Time to clinical improvement.|Clinical status assessment, using 8-point ordinal scale, of convalescent plasma administration as compared to placebo recipients in DMID Protocol Number: 20-0006.|Clinical status assessment using the National Early Warning Score (NEWS) of convalescent plasma administration as compared to placebo recipients in DMID Protocol Nu…	University of Pennsylvania	All	18 Years and older (Adult, Older Adult)	Phase 1	50	Other	Interventional	Allocation: N/A|Intervention Model: Single Group Assignment|Masking: None (Open Label)|Primary Purpose: Treatment	2020-05-04	2020-04-30	2020-08-30	2020-09-30	5	2020-05-14	2020-05-14	Not Provided	Yes	Not Provided	https://ClinicalTrials.gov/show/NCT04388527
487	NCT04386239	Study on the Use of Sarilumab in Patients With COVID-19 Infection	Not yet recruiting	No Results Available	COVID19	Drug: Sarilumab Prefilled Syringe	Proportion of patients who show an improvement of the respiratory function|Evaluation of the time to resolution of fever|Evaluation of the viral load on blood and sputum for COVID-19|Evaluation of the plasma concentration of GM-CSF|Evaluation of the plasma concentration of Il-6|Evaluation of the plasma concentration of TNF-α|Evaluation of the rate of progression of White Blood Cell (WBC) fraction	ASST Fatebenefratelli Sacco	All	18 Years to 84 Years (Adult, Older Adult)	Early Phase 1	40	Other	Interventional	Allocation: N/A|Intervention Model: Single Group Assignment|Masking: None (Open Label)|Primary Purpose: Treatment	2020-05-07	2020-05-01	2020-12-01	2020-12-01	7	2020-05-13	2020-05-13	Not Provided	No	No	https://ClinicalTrials.gov/show/NCT04386239
488	NCT04338828	Nitric Oxide Inhalation Therapy for COVID-19 Infections in the ED	Recruiting	No Results Available	COVID19	Drug: Nitric Oxide Gas|Other: Inhaled Supplemental Oxygen	Rates of return visits to the ED|Inpatient hospitalizations required|Rates of intubation|Rates of mortality	Massachusetts General Hospital|Department of Anesthesia, MGH	All	18 Years and older (Adult, Older Adult)	Phase 2	260	Other	Interventional	Allocation: Randomized|Intervention Model: Parallel Assignment|Masking: Triple (Participant, Care Provider, Investigator)|Primary Purpose: Treatment	2020-04-05	2020-04-18	2021-04-01	2022-04-01	23	2020-04-08	2020-05-20	Not Provided	Yes	No	https://ClinicalTrials.gov/show/NCT04338828
489	NCT04353206	Convalescent Plasma in ICU Patients With COVID-19-induced Respiratory Failure	Recruiting	No Results Available	Covid-19|Sars-CoV2	Biological: Multiple Doses of Anti-SARS-CoV-2 convalescent plasma	Proportion of subjects who consent to the study and receive at least one dose of convalescent plasma.|Overall survival of patients in the ICU receiving at least once dose of convalescent plasma for Covid-19-induced respiratory failure.	Noah Merin|Johns Hopkins University|Cedars-Sinai Medical Center	All	18 Years and older (Adult, Older Adult)	Early Phase 1	60	Other	Interventional	Allocation: N/A|Intervention Model: Single Group Assignment|Masking: None (Open Label)|Primary Purpose: Treatment	2020-04-16	2020-05-01	2021-05-01	2021-05-01	12	2020-04-20	2020-05-14	Not Provided	No	Not Provided	https://ClinicalTrials.gov/show/NCT04353206
490	NCT04387656	NCI COVID-19 in Cancer Patients, NCCAPS Study	Not yet recruiting	No Results Available	COVID-19 Infection|Hematopoietic and Lymphoid Cell Neoplasm|Malignant Solid Neoplasm	Procedure: Biospecimen Collection|Other: Data Collection	Patient variables (factors) associated with severe acute respiratory syndrome (SARS) coronavirus 2 (COVID-19) severity|Effects of COVID-19 on cancer therapy and association with clinical outcomes	National Cancer Institute (NCI)	All	18 Years and older (Adult, Older Adult)		2000	NIH	Observational	Observational Model: Cohort|Time Perspective: Prospective	2020-05-13	2020-05-17	2023-05-31	2023-05-31	36	2020-05-14	2020-05-14	United States	Yes	Yes	https://ClinicalTrials.gov/show/NCT04387656
491	NCT04353180	Assessment the Activity Value of 13- Cis-Retinoic Acid (Isotretinoin) in the Treatment of COVID-19 (Randomized)	Not yet recruiting	No Results Available	COVID19	Drug: Drug Isotretinoin (13 cis retinoic acid ) capsules+standard treatment|Drug: Isotretinoin(Aerosolized 13 cis retinoic acid) +standard treatment|Drug: Standard treatment	lung injury score|Absolute lymphocyte counts|Serum levels of CRP, ESR ,IL-1,IL-6,TNF and Type I interferon|Serum level of COVID19 RNA|All cause mortality rate|Ventilation free days|ICU free days|d-dimers|Time to first negative SARS-CoV-2 PCR in NP swap	Kafrelsheikh University	All	18 Years to 80 Years (Adult, Older Adult)	Phase 2|Phase 3	360	Other	Interventional	Allocation: Randomized|Intervention Model: Parallel Assignment|Masking: None (Open Label)|Primary Purpose: Treatment	2020-04-10	2020-05-01	2020-06-01	2020-07-01	2	2020-04-20	2020-05-15	Not Provided	Yes	Undecided	https://ClinicalTrials.gov/show/NCT04353180
492	NCT04371952	DYNAMIC Study (DoxycYcliNe AMbulatoIre COVID-19)	Not yet recruiting	No Results Available	COVID19	Drug: Doxycycline|Drug: Placebo	Percentage of Patients with Clinical Respiratory Aggravation|Percentage of patients hospitalized|Percentage of patients requiring ventilatory assistance|Positive SARS-CoV-2 PCR Test|Duration of symptoms|Duration of hospitalization|Hospitalization intensive care or reanimation|Duration of mechanical ventilatory assistance|Percentage of deaths related to SARS-CoV-2|AE / SAE in both arms	Nantes University Hospital	All	46 Years and older (Adult, Older Adult)	Phase 3	330	Other	Interventional	Allocation: Randomized|Intervention Model: Parallel Assignment|Masking: Double (Participant, Investigator)|Primary Purpose: Treatment	2020-04-27	2020-06-01	2020-12-01	2020-12-01	6	2020-05-01	2020-05-18	Not Provided	Yes	No	https://ClinicalTrials.gov/show/NCT04371952
[truncated: 1,214 more rows]

## Sheet: Etiology
Rank	NCT Number	Title	Status	Study Results	Conditions	Interventions	Outcome Measures	Sponsor/Collaborators	Gender	Age	Phases	Enrollment	Funded Bys	Study Type	Study Designs	First Submitted Date	Start Date	Primary Completion Date	Completion Date	Length of study time	First Posted	Last Update Posted	Locations	Data Monitoring Committee	IPD Sharing Statement	URL
[truncated: 18 more rows]

[truncated: 6 more sheets: Risk factors, Prevention, Diagnosis, Treatment, Prognosis, Psychology]
